# Supplementary material for: Overexpression of PSAT1 Gene is a Favorable Prognostic Marker in Lower-Grade Gliomas and Predicts a Favorable Outcome in Patients with IDH1 Mutations and Chromosome 1p19q Codeletion
Source: Cancers (Basel). 2019 Dec 18;12(1):13. doi: 10.3390/cancers12010013 (PMC7016949; doi:10.3390/cancers12010013)
Supplement: Supplementary file 1 [file cancers-12-00013-s001.zip]

Archive with 3 entries (2 files):
- cancers-642402-proof--supplementary/
- cancers-642402-proof--supplementary/cancers-642402-proof-check-supplementary-.docx
- cancers-642402-proof--supplementary/cancers-642402-proof-supplementary.xlsx
