# Supplementary material for: Overexpression of PSAT1 Gene is a Favorable Prognostic Marker in Lower-Grade Gliomas and Predicts a Favorable Outcome in Patients with IDH1 Mutations and Chromosome 1p19q Codeletion
Source: Cancers (Basel). 2019 Dec 18;12(1):13. doi: 10.3390/cancers12010013 (PMC7016949; doi:10.3390/cancers12010013)
Supplement: Supplementary file 1 [file cancers-12-00013-s001.zip › cancers-642402-proof--supplementary/cancers-642402-proof-supplementary.xlsx]

## Sheet: Table 1 LGG
sample	samples	chr1:1-249250621 (average)	chr19:1-59128983 (average)	1p19q co-deletion	IDH1	TP53	ATRX	CIC	FUBP1	PSAT1	PSAT1	cg12548454	cg13828183	cg14385175	cg14052221	cg21188989	cg15289658	cg25336579	cg13740985	cg14354671	cg14102644	cg21192370	PHGDH	PSPH	TERT	histological_type	neoplasm_histologic_grade	age_at_initial_pathologic_diagnosis	OS	OS.time
TCGA-VV-A829-01	TCGA-VV-A829-01	-0.286681	-0.310381	1	1	0	0	0	0	9.346	0	0.6177	0.1131	0.0109	0.0101	0.0699	0.0824	0.0072	0.2338	0.9251	0.901	0.9351	10.99	8.742	1.947	Oligoastrocytoma	G3	44	0	3.08767
TCGA-E1-A7YS-01	TCGA-E1-A7YS-01	-0.274884	-0.236591	1	1	0	0	0	0	9.976	0	0.7981	0.064	0.0185	0.0108	0.0309	0.0951	0.0098	0.4006	0.843	0.8977	0.9342	10.93	8.988	1.067	Oligodendroglioma	G3	71	1	1.27671
TCGA-DU-6410-01	TCGA-DU-6410-01	-0.346107	-0.39894	1	1	0	0	0	0	10.03	0	0.6201	0.6253	0.0734	0.0108	0.0193	0.1264	0.0085	0.4721	0.8641	0.8034	0.9226	10.93	9.747	3.359	Oligodendroglioma	G3	56	0	0.663014
TCGA-DU-6397-02	TCGA-DU-6397-02	-0.261388	-0.244904	1	1	0	0	1	1	10.18	0	0.0412	0.036	0.0145	0.0106	0.0332	0.0705	0.0099	0.1926	0.9384	0.7687	0.9457	11.35	8.051	3.811	Oligodendroglioma	G3	45	1	3.83836
TCGA-P5-A72Z-01	TCGA-P5-A72Z-01	-0.285162	-0.262134	1	1	0	0	1	0	10.25	0	0.0373	0.0414	0.0192	0.0124	0.0292	0.079	0.0102	0.5574	0.9277	0.8155	0.9101	11.28	8.522	4.013	Oligodendroglioma	G3	64	0	0.969863
TCGA-VM-A8CB-01	TCGA-VM-A8CB-01	-0.406416	-0.349458	1	1	0	0	1	1	10.26	0	0.225	0.0629	0.0136	0.01	0.0413	0.0741	0.0095	0.2783	0.9304	0.8172	0.9387	11.53	8.965	5.4	Oligodendroglioma	G3	33	0	0.00821918
TCGA-QH-A65R-01	TCGA-QH-A65R-01	-0.309543	-0.332433	1	1	0	0	0	0	10.52	0	0.5907	0.5964	0.4008	0.0121	0.0393	0.153	0.0092	0.5822	0.9076	0.8619	0.953	12.05	8.911	2.579	Oligodendroglioma	G3	38	0	1.26301
TCGA-DB-A75K-01	TCGA-DB-A75K-01	-0.354076	-0.323043	1	1	0	0	1	1	10.78	0	0.182	0.0544	0.0122	0.0137	0.0265	0.0761	0.0087	0.2425	0.9094	0.8204	0.9451	11.67	8.048	2.865	Oligoastrocytoma	G3	55	0	1.00822
TCGA-DB-5274-01	TCGA-DB-5274-01	-0.269416	-0.284223	1	1	0	0	1	1	10.79	0	0.4309	0.3819	0.4656	0.3058	0.3355	0.2703	0.0142	0.485	0.9052	0.9261	0.9518	12.43	9.267	2.329	Oligoastrocytoma	G3	37	0	6.27123
TCGA-HT-7616-01	TCGA-HT-7616-01	-0.31324	-0.288703	1	1	0	0	1	1	10.93	0	0.3692	0.0535	0.0178	0.0122	0.0419	0.1128	0.0095	0.3622	0.8959	0.8158	0.9384	10.91	8.883	0.5805	Oligodendroglioma	G3	75	1	0.0191781
TCGA-S9-A6WN-01	TCGA-S9-A6WN-01	-0.137785	-0.139735	1	1	0	0	0	0	10.98	0	0.0583	0.0348	0.0261	0.0125	0.0254	0.0946	0.0105	0.2324	0.8394	0.8433	0.9363	9.534	8.469	0.9664	Astrocytoma	G3	38	0	2.20548
TCGA-HW-A5KJ-01	TCGA-HW-A5KJ-01	-0.326048	-0.34353	1	1	0	0	0	0	10.99	0	0.675	0.3298	0.048	0.0107	0.0268	0.1094	0.0112	0.3313	0.8653	0.8883	0.9454	10.39	8.372	3.516	Oligodendroglioma	G3	68	1	2.63562
TCGA-DU-A6S8-01	TCGA-DU-A6S8-01	-0.250907	-0.304809	1	1	0	0	1	0	11	0	0.0449	0.0348	0.0188	0.0146	0.0333	0.0845	0.0117	0.3953	0.9027	0.7043	0.9355	11.41	8.517	4.069	Oligodendroglioma	G3	74	0	1.85753
TCGA-DU-6394-01	TCGA-DU-6394-01	-0.385157	-0.379139	1	1	0	0	0	1	11.02	0	0.4236	0.0751	0.0201	0.0105	0.0396	0.0993	0.0111	0.412	0.8753	0.8975	0.9465	10.38	8.619	0.3383	Oligodendroglioma	G3	53	1	1.86849
TCGA-DH-A669-02	TCGA-DH-A669-02	-0.175015	-0.169411	1	1	0	0	0	0	11.04	0	0.7491	0.5095	0.5667	0.4048	0.5266	0.3138	0.009	0.3798	0.7808	0.8801	0.9523	12.78	9.646	5.337	Oligodendroglioma	G3	70	1	2.51781
TCGA-HT-8105-01	TCGA-HT-8105-01	-0.289851	-0.308721	1	1	1	0	1	1	11.11	0	0.054	0.0441	0.0154	0.0114	0.0569	0.108	0.0103	0.5713	0.9004	0.9111	0.9404	11.15	9.105	3.205	Oligodendroglioma	G3	54	0	0.520548
TCGA-HT-A619-01	TCGA-HT-A619-01	-0.328468	-0.300263	1	1	0	0	1	0	11.12	0	0.4801	0.0541	0.0142	0.0137	0.0475	0.1021	0.0099	0.865	0.9228	0.86	0.9463	10.35	9.916	4.186	Oligodendroglioma	G3	51	0	1.78356
TCGA-VM-A8CA-01	TCGA-VM-A8CA-01	-0.216684	-0.193326	1	1	0	0	0	0	11.13	0	0.4299	0.0494	0.0155	0.011	0.0693	0.1101	0.0112	0.2985	0.7885	0.8933	0.9475	12.63	9.062	1.415	Oligodendroglioma	G2	54	0	1.12603
TCGA-DU-6393-01	TCGA-DU-6393-01	-0.393336	-0.344565	1	1	0	0	1	0	11.14	0	0.1097	0.0343	0.0149	0.0117	0.0269	0.0811	0.0075	0.6058	0.8692	0.8958	0.9462	11.72	9.088	4.274	Oligodendroglioma	G3	66	1	4.34247
TCGA-DU-5874-01	TCGA-DU-5874-01	-0.325979	-0.340463	1	1	0	0	0	0	11.16	0	0.0654	0.0398	0.0127	0.0095	0.0317	0.0687	0.0076	0.7581	0.9375	0.9282	0.9574	11.61	9.251	3.788	Oligodendroglioma	G2	62	0	1.26301
TCGA-DU-A7T6-01	TCGA-DU-A7T6-01	-0.152965	-0.178997	1	1	0	0	1	0	11.17	0	0.0893	0.0334	0.0174	0.0115	0.026	0.089	0.0101	0.2005	0.8514	0.7489	0.9151	11.69	9.088	3.253	Oligodendroglioma	G3	73	1	1.49863
TCGA-S9-A6WH-01	TCGA-S9-A6WH-01	-0.360741	-0.405265	1	1	0	0	1	0	11.19	0	0.1303	0.0429	0.0162	0.0133	0.0368	0.0805	0.0105	0.3057	0.9267	0.7554	0.9217	11.41	9.315	2.625	Oligoastrocytoma	G2	73	0	3.2137
TCGA-TQ-A7RQ-01	TCGA-TQ-A7RQ-01	-0.327031	-0.341455	1	1	0	0	1	0	11.21	0	0.1606	0.0472	0.0164	0.0154	0.0391	0.0763	0.0096	0.1934	0.9405	0.8642	0.9168	9.926	8.75	4.476	Oligodendroglioma	G2	38	0	2.17808
TCGA-S9-A6WL-01	TCGA-S9-A6WL-01	-0.172641	-0.210845	1	1	0	0	0	0	11.24	0	0.6515	0.3958	0.0619	0.0848	0.0636	0.2312	0.0101	0.7463	0.8281	0.8461	0.9247	10.63	8.647	3.388	Astrocytoma	G3	52	0	2.59178
TCGA-DU-5870-02	TCGA-DU-5870-02	-0.339346	-0.228965	1	1	0	0	1	0	11.33	0	0.3212	0.4594	0.5126	0.0277	0.0787	0.1793	0.0103	0.3749	0.8413	0.8551	0.9508	11.4	9.123	4.38	Oligodendroglioma	G2	34	0	15.1945
TCGA-E1-5311-01	TCGA-E1-5311-01	-0.276525	-0.218612	1	1	0	0	1	0	11.36	0	0.7061	0.1519	0.0199	0.014	0.0755	0.1682	0.0109	0.4685	0.912	0.8523	0.9566	11.4	8.77	1.918	Oligodendroglioma	G3	31	1	11.189
TCGA-S9-A7R1-01	TCGA-S9-A7R1-01	-0.257935	-0.208341	1	1	0	0	0	0	11.37	0	0.2254	0.2452	0.0166	0.0165	0.0373	0.0969	0.0094	0.4785	0.8908	0.8315	0.9501	11.84	8.439	2.365	Oligodendroglioma	G2	35	1	14.1534
TCGA-DU-8168-01	TCGA-DU-8168-01	-0.49864	-0.412545	1	1	0	0	1	1	11.38	0	0.0794	0.0549	0.0123	0.0139	0.0322	0.1216	0.0082	0.3751	0.9276	0.846	0.9572	10.4	8.669	2.508	Oligodendroglioma	G3	55	0	1.18082
TCGA-HT-A74K-01	TCGA-HT-A74K-01	-0.341281	-0.302296	1	1	0	0	0	0	11.39	0	0.4141	0.0442	0.0154	0.0108	0.0333	0.0749	0.0095	0.2722	0.8672	0.8428	0.9475	12.83	8.822	3.978	Oligodendroglioma	G3	58	0	1.27945
TCGA-DB-5279-01	TCGA-DB-5279-01	-0.289151	-0.265777	1	1	0	0	0	0	11.47	0	0.0319	0.0352	0.0171	0.0134	0.0553	0.1556	0.0111	0.3482	0.8103	0.8819	0.9641	12.24	9.248	1.207	Oligodendroglioma	G2	59	0	3.70959
TCGA-DU-A6S3-01	TCGA-DU-A6S3-01	-0.27879	-0.295388	1	1	0	0	1	1	11.51	0	0.4519	0.0579	0.0159	0.0122	0.0267	0.0871	0.0091	0.3928	0.8895	0.7818	0.9413	12.03	8.823	3.323	Oligodendroglioma	G2	60	0	1.79726
TCGA-QH-A6X4-01	TCGA-QH-A6X4-01	-0.325824	-0.278464	1	1	0	0	1	1	11.57	0	0.3023	0.0595	0.0217	0.0123	0.0309	0.0984	0.0098	0.232	0.9346	0.8851	0.9501	12.44	8.587	4.675	Oligoastrocytoma	G3	47	0	1.21096
TCGA-DU-6400-01	TCGA-DU-6400-01	-0.25287	-0.284207	1	1	0	0	1	0	11.59	0	0.4372	0.0348	0.0133	0.0097	0.0241	0.0716	0.0075	0.4029	0.9191	0.9151	0.9477	11.93	9.125	2.633	Oligodendroglioma	G2	66	1	0.10137
TCGA-TM-A7C5-01	TCGA-TM-A7C5-01	-0.257148	-0.29634	1	1	0	0	1	0	11.63	0	0.5067	0.473	0.1794	0.0146	0.0255	0.1281	0.0084	0.4104	0.9234	0.894	0.9167	11.53	9.19	4.194	Oligoastrocytoma	G2	30	0	4.10959
TCGA-TM-A84M-01	TCGA-TM-A84M-01	-0.398473	-0.409484	1	1	1	0	1	1	11.65	0	0.402	0.0378	0.015	0.0122	0.0596	0.0728	0.0098	0.6058	0.9202	0.8573	0.9466	11.26	9.317	4.028	Oligodendroglioma	G3	40	0	2.06575
TCGA-HT-7687-01	TCGA-HT-7687-01	-0.345478	-0.295072	1	1	0	0	0	0	11.65	0	0.3689	0.051	0.0171	0.0144	0.0597	0.1318	0.0116	0.3563	0.9223	0.9098	0.957	11.13	8.613	1.274	Oligodendroglioma	G3	74	0	0.00821918
TCGA-DU-A6S2-01	TCGA-DU-A6S2-01	-0.294894	-0.25834	1	1	0	0	1	1	11.65	0	0.1654	0.0396	0.0175	0.0122	0.0264	0.0961	0.01	0.3248	0.9171	0.8591	0.9291	11.74	8.412	2.941	Oligodendroglioma	G2	37	0	2.12877
TCGA-CS-6668-01	TCGA-CS-6668-01	-0.366799	-0.358774	1	1	0	0	1	0	11.68	0	0.4546	0.0349	0.0146	0.0079	0.0918	0.1202	0.0076	0.2732	0.9627	0.8042	0.9517	11.59	8.606	3.574	Oligodendroglioma	G2	57	0	4.16164
TCGA-F6-A8O3-01	TCGA-F6-A8O3-01	-0.308394	-0.36664	1	1	0	0	0	0	11.72	0	0.3946	0.1687	0.0103	0.014	0.0368	0.1001	0.0077	0.4748	0.8947	0.7785	0.96	11.8	9.441	3.746	Oligodendroglioma	G2	34	0	0.0191781
TCGA-E1-A7YO-01	TCGA-E1-A7YO-01	-0.339405	-0.353833	1	1	0	0	1	1	11.73	0	0.319	0.0545	0.0151	0.0126	0.0784	0.0911	0.011	0.3204	0.9299	0.8893	0.9428	11.53	8.628	2.598	Oligodendroglioma	G3	45	1	6.25205
TCGA-S9-A6WP-01	TCGA-S9-A6WP-01	-0.248412	-0.286955	1	1	0	0	0	1	11.75	0	0.344	0.0533	0.0152	0.0097	0.0222	0.0711	0.0095	0.4117	0.8866	0.9134	0.9531	11.8	8.655	0.7623	Oligoastrocytoma	G3	42	0	1.55342
TCGA-S9-A6TX-01	TCGA-S9-A6TX-01	-0.371558	-0.263016	1	1	0	0	1	1	11.77	0	0.1407	0.0664	0.0178	0.0131	0.0277	0.0893	0.0099	0.3313	0.8598	0.7562	0.9256	12.49	8.779	3.776	Oligodendroglioma	G3	46	0	3.41096
TCGA-S9-A7IQ-01	TCGA-S9-A7IQ-01	-0.228114	-0.178107	1	1	0	0	0	0	11.8	0	0.0363	0.0388	0.0129	0.0095	0.0527	0.0799	0.0077	0.3783	0.8659	0.8418	0.9532	11.64	8.467	1.896	Oligoastrocytoma	G2	45	0	3.01096
TCGA-EZ-7264-01	TCGA-EZ-7264-01	-0.334868	-0.307011	1	1	0	0	1	1	11.81	0	0.0882	0.0559	0.0139	0.0132	0.0323	0.1151	0.0088	0.3386	0.9032	0.8985	0.9616	11.74	9.036	1.421	Oligodendroglioma	G2	47	0	3.29041
TCGA-QH-A6X8-01	TCGA-QH-A6X8-01	-0.278498	-0.221689	1	1	0	0	1	0	11.82	0	0.3426	0.0477	0.0158	0.0116	0.0228	0.0989	0.009	0.4675	0.9229	0.8171	0.8981	11.99	9.363	2.062	Oligodendroglioma	G3	56	0	1.39452
TCGA-DU-6397-01	TCGA-DU-6397-01	-0.272906	-0.274121	1	1	0	0	0	1	11.84	0	0.0475	0.052	0.0177	0.0113	0.0384	0.1059	0.0116	0.4661	0.9084	0.874	0.9355	11.75	8.955	2.004	Oligodendroglioma	G3	45	1	3.83836
TCGA-DB-A64W-01	TCGA-DB-A64W-01	-0.360178	-0.364786	1	1	0	0	1	0	11.87	0	0.0247	0.0344	0.0163	0.012	0.0308	0.1097	0.0104	0.3789	0.9311	0.8619	0.9515	12.07	8.899	4.451	Oligoastrocytoma	G3	65	1	1.2
TCGA-S9-A6UB-01	TCGA-S9-A6UB-01	-0.371802	-0.344266	1	1	0	0	1	0	11.88	0	0.15	0.038	0.0165	0.0149	0.031	0.1322	0.0105	0.4079	0.9013	0.8442	0.9278	11.95	9.534	2.916	Oligodendroglioma	G2	52	0	10.3041
TCGA-DB-A64L-01	TCGA-DB-A64L-01	-0.164115	-0.240573	1	1	0	0	1	1	11.89	0	0.4987	0.2526	0.0315	0.011	0.038	0.1055	0.0098	0.3925	0.7655	0.9005	0.9503	11.37	9.3	2.993	Oligodendroglioma	G2	67	0	2.01644
TCGA-DU-A6S6-01	TCGA-DU-A6S6-01	-0.380567	-0.327179	1	1	0	0	0	0	11.91	0	0.0962	0.0389	0.0194	0.0153	0.0417	0.1056	0.0091	0.4426	0.9093	0.7506	0.9352	12.12	8.957	3.848	Oligoastrocytoma	G2	35	0	7.92603
TCGA-HT-8012-01	TCGA-HT-8012-01	-0.325103	-0.278749	1	1	0	0	1	0	11.91	0	0.6914	0.1833	0.0305	0.0112	0.0413	0.1037	0.0094	0.4373	0.9224	0.874	0.9558	11.47	9.278	2.34	Oligodendroglioma	G2	30	0	0.783562
TCGA-FG-A713-01	TCGA-FG-A713-01	-0.157522	-0.138777	1	1	0	1	1	0	11.99	0	0.0387	0.0403	0.0131	0.0124	0.0351	0.0892	0.0084	0.3778	0.8203	0.8132	0.9359	12.07	8.389	0	Oligoastrocytoma	G2	74	0	1.70411
TCGA-DU-7018-01	TCGA-DU-7018-01	-0.364149	-0.353442	1	1	0	0	1	0	11.99	0	0.422	0.1346	0.0364	0.0115	0.028	0.1305	0.0061	0.4066	0.8669	0.9311	0.9545	11.65	8.841	4.356	Oligodendroglioma	G3	57	1	2.55616
TCGA-P5-A5EX-01	TCGA-P5-A5EX-01	-0.302439	-0.287303	1	1	0	0	0	0	12	0	0.051	0.0376	0.0199	0.0115	0.0587	0.1218	0.0126	0.12	0.8285	0.8602	0.9349	11.86	9.438	2.117	Oligodendroglioma	G3	41	0	0.665753
TCGA-FG-7634-01	TCGA-FG-7634-01	-0.278826	-0.313456	1	1	0	0	1	0	12.02	0	0.1266	0.0407	0.0144	0.0108	0.0327	0.1097	0.0089	0.3069	0.9075	0.8034	0.9303	11.56	9.109	3.773	Oligodendroglioma	G2	28	0	1.27945
TCGA-DU-A76R-01	TCGA-DU-A76R-01	-0.254696	-0.268901	1	1	0	0	0	0	12.05	0	0.0634	0.0663	0.0158	0.0147	0.0296	0.0735	0.0105	0.4426	0.8369	0.7604	0.9308	12.17	9.343	2.301	Oligodendroglioma	G3	51	1	1.77534
TCGA-FG-A6IZ-01	TCGA-FG-A6IZ-01	-0.418613	-0.41658	1	1	0	0	1	0	12.07	0	0.0283	0.0302	0.0142	0.0111	0.0232	0.1206	0.0093	0.3649	0.9023	0.8646	0.9497	13.1	9.673	5.286	Oligodendroglioma	G2	60	0	1.25205
TCGA-R8-A6MO-01	TCGA-R8-A6MO-01	-0.296023	-0.262166	1	1	0	0	1	0	12.07	0	0.5073	0.0396	0.0189	0.012	0.0226	0.0647	0.0104	0.2338	0.8905	0.7897	0.9156	12.21	8.493	2.398	Oligodendroglioma	G2	53	0	2.72055
TCGA-S9-A7QZ-01	TCGA-S9-A7QZ-01	-0.283431	-0.28242	1	1	1	0	1	1	12.08	0	0.2245	0.0613	0.0131	0.0126	0.0343	0.0884	0.0089	0.367	0.9199	0.855	0.944	12.01	8.883	2.862	Oligodendroglioma	G2	41	0	2.26301
TCGA-TQ-A7RN-01	TCGA-TQ-A7RN-01	-0.293754	-0.321196	1	1	1	0	0	0	12.1	0	0.3189	0.0599	0.0131	0.0144	0.0674	0.0717	0.0101	0.3914	0.9138	0.89	0.9373	11.77	9.254	3.294	Oligodendroglioma	G2	32	0	2.81096
TCGA-CS-5396-01	TCGA-CS-5396-01	-0.389569	-0.386412	1	1	1	0	0	0	12.12	0	0.1203	0.0354	0.0157	0.0117	0.064	0.1354	0.0097	0.3455	0.9006	0.9128	0.9359	10.53	8.829	1.341	Oligodendroglioma	G3	53	0	4.46849
TCGA-P5-A737-01	TCGA-P5-A737-01	-0.269208	-0.309121	1	1	0	0	0	0	12.13	0	0.0508	0.0424	0.0116	0.0136	0.0364	0.0868	0.0093	0.4024	0.8349	0.8776	0.9257	12.78	9.202	3.567	Oligoastrocytoma	G2	47	0	1.01918
TCGA-S9-A6WD-01	TCGA-S9-A6WD-01	-0.20588	-0.216106	1	1	0	0	1	0	12.14	0	0.3509	0.057	0.0205	0.0131	0.0351	0.0732	0.0095	0.2754	0.8486	0.8754	0.9335	12.47	9.477	2.352	Oligodendroglioma	G3	58	0	6.27123
TCGA-HW-8322-01	TCGA-HW-8322-01	-0.312218	-0.312101	1	1	0	0	0	0	12.16	0	0.069	0.0507	0.0149	0.0111	0.0554	0.0999	0.0082	0.6222	0.8844	0.8763	0.9421	11.46	8.982	4.117	Oligodendroglioma	G2	39	0	2.07671
TCGA-HT-7692-01	TCGA-HT-7692-01	-0.30445	-0.315687	1	1	0	0	0	0	12.21	0	0.0393	0.0396	0.0155	0.0133	0.0345	0.1113	0.0093	0.3596	0.8735	0.9064	0.9507	12.28	8.944	3.445	Oligoastrocytoma	G2	43	0	0.246575
TCGA-E1-5319-01	TCGA-E1-5319-01	-0.227631	-0.251918	1	1	0	0	1	1	12.21	0	0.3545	0.0395	0.018	0.0087	0.0938	0.1491	0.0095	0.3433	0.9221	0.8445	0.9508	12.08	8.653	1.77	Oligodendroglioma	G2	48	1	7.96438
TCGA-DB-A64P-01	TCGA-DB-A64P-01	-0.374489	-0.330379	1	1	0	0	1	0	12.22	0	0.1816	0.0388	0.0138	0.011	0.0285	0.0907	0.0094	0.3861	0.9335	0.905	0.9474	12.11	9.277	2.872	Oligodendroglioma	G3	40	0	2.50959
TCGA-HW-7487-01	TCGA-HW-7487-01	-0.190654	-0.198199	1	1	0	0	1	1	12.23	0	0.3578	0.064	0.0117	0.0115	0.0385	0.1138	0.0078	0.3075	0.8908	0.9165	0.9563	11.87	8.552	2.682	Oligodendroglioma	G2	39	0	3.7863
TCGA-QH-A6CZ-01	TCGA-QH-A6CZ-01	-0.393041	-0.352833	1	1	1	0	1	1	12.24	0	0.0351	0.0413	0.0164	0.0147	0.0335	0.1047	0.0093	0.5227	0.8882	0.8604	0.921	11.39	8.898	2.066	Oligoastrocytoma	G2	38	0	0.764384
TCGA-FG-7641-01	TCGA-FG-7641-01	-0.316723	-0.286246	1	1	0	0	1	0	12.24	0	0.4928	0.0811	0.0195	0.0121	0.0342	0.1104	0.0102	0.3888	0.8598	0.812	0.9424	12.02	8.686	2.382	Oligodendroglioma	G2	31	0	1.71781
TCGA-FG-5962-01	TCGA-FG-5962-01	-0.205933	-0.229193	1	1	0	0	1	0	12.24	0	0.1394	0.0318	0.0191	0.0067	0.0347	0.1321	0.0082	0.5649	0.853	0.6712	0.9368	12.19	9.195	1.688	Oligodendroglioma	G3	54	0	3.98082
TCGA-HT-A615-01	TCGA-HT-A615-01	-0.311583	-0.267973	1	1	0	0	0	1	12.26	0	0.0584	0.0416	0.0145	0.0116	0.0585	0.099	0.0112	0.1374	0.8955	0.8192	0.9423	11.82	8.922	2.503	Oligodendroglioma	G2	38	0	1.41096
TCGA-CS-5394-01	TCGA-CS-5394-01	-0.338882	-0.223042	1	1	0	0	1	1	12.29	0	0.222	0.0407	0.0127	0.0104	0.0673	0.1445	0.0106	0.2467	0.9558	0.9095	0.9514	12.33	9.252	0	Astrocytoma	G3	40	0	0.0219178
TCGA-DU-7302-01	TCGA-DU-7302-01	-0.325281	-0.319792	1	1	0	0	1	0	12.29	0	0.3441	0.0491	0.0199	0.0117	0.0528	0.1149	0.0082	0.3089	0.8708	0.9055	0.9578	11.46	8.813	2.441	Oligodendroglioma	G3	48	0	5.02466
TCGA-R8-A73M-01	TCGA-R8-A73M-01	-0.474821	-0.412361	1	1	0	0	1	0	12.32	0	0.1611	0.0457	0.0171	0.0134	0.0325	0.1099	0.0119	0.2733	0.881	0.9108	0.9413	12.58	9.211	3.504	Oligodendroglioma	G2	48	0	4.94795
TCGA-TM-A84G-01	TCGA-TM-A84G-01	-0.30883	-0.302649	1	1	0	0	0	1	12.32	0	0.0205	0.04	0.0137	0.0097	0.038	0.0799	0.0085	0.1028	0.9128	0.8869	0.9415	11.5	9.273	2.37	Oligodendroglioma	G3	54	0	3.3863
TCGA-HT-7471-01	TCGA-HT-7471-01	-0.27616	-0.327274	1	1	0	0	1	1	12.32	0	0.0672	0.032	0.0147	0.0118	0.0361	0.1238	0.0101	0.2983	0.9369	0.8159	0.9518	12.28	9.075	3.616	Oligodendroglioma	G3	37	0	0.0109589
TCGA-HT-7694-01	TCGA-HT-7694-01	-0.181862	-0.159417	1	1	0	0	1	1	12.34	0	0.0342	0.0434	0.0143	0.0118	0.037	0.1432	0.0083	0.3676	0.8777	0.8452	0.9505	11.72	8.458	1.211	Oligodendroglioma	G3	60	0	0.575342
TCGA-HT-7874-01	TCGA-HT-7874-01	-0.150027	-0.13039	1	1	0	0	0	0	12.34	0	0.0307	0.0575	0.0178	0.0131	0.0313	0.1027	0.0095	0.3061	0.8339	0.8918	0.9503	12.01	8.411	0	Oligodendroglioma	G3	41	0	3.09589
TCGA-FG-5964-01	TCGA-FG-5964-01	-0.158333	-0.197115	1	1	0	0	1	0	12.35	0	0.0343	0.0348	0.0132	0.0107	0.0359	0.0871	0.0078	0.2239	0.839	0.9112	0.9472	12.49	8.496	3.977	Oligodendroglioma	G2	62	0	4.35068
TCGA-RY-A83Y-01	TCGA-RY-A83Y-01	-0.339315	-0.346212	1	1	0	0	1	1	12.38	0	0.1487	0.0416	0.0149	0.013	0.0563	0.0856	0.0088	0.2379	0.9114	0.8603	0.9472	12.49	9.011	3.638	Oligodendroglioma	G2	45	0	0.454795
TCGA-S9-A7J3-01	TCGA-S9-A7J3-01	-0.352629	-0.319178	1	1	0	0	1	1	12.39	0	0.2108	0.0368	0.0122	0.0126	0.0275	0.0593	0.0115	0.3077	0.8852	0.7926	0.9416	11.91	8.836	1.286	Oligodendroglioma	G3	52	0	1.72329
TCGA-S9-A7IY-01	TCGA-S9-A7IY-01	-0.28161	-0.296069	1	1	0	0	1	1	12.4	0	0.0654	0.05	0.0203	0.01	0.0338	0.0911	0.0083	0.3395	0.8552	0.8902	0.9432	12.57	9.173	2.096	Oligoastrocytoma	G3	39	0	1.9589
TCGA-DH-A66F-01	TCGA-DH-A66F-01	-0.346262	-0.351801	1	1	0	0	1	0	12.43	0	0.4863	0.0542	0.0137	0.0145	0.0711	0.1068	0.01	0.2479	0.8712	0.8673	0.9532	12.5	9.546	3.018	Oligodendroglioma	G2	49	0	1.43288
TCGA-HT-7468-01	TCGA-HT-7468-01	-0.332507	-0.335067	1	1	0	0	1	0	12.43	0	0.7174	0.2085	0.024	0.0113	0.0338	0.1226	0.0086	0.4068	0.9116	0.8996	0.9624	11.93	9.212	1.383	Oligodendroglioma	G3	30	0	0.556164
TCGA-CS-6670-01	TCGA-CS-6670-01	-0.258437	-0.262955	1	1	0	0	1	0	12.45	0	0.3952	0.0448	0.0147	0.0113	0.0342	0.0708	0.0089	0.3655	0.843	0.9153	0.9381	12.51	8.793	1.526	Oligodendroglioma	G3	43	0	3.90685
TCGA-DU-7294-01	TCGA-DU-7294-01	-0.304033	-0.339219	1	1	0	0	1	0	12.46	0	0.3712	0.0593	0.0147	0.0111	0.0356	0.0903	0.0084	0.4036	0.8816	0.9169	0.9622	11.79	9.061	3.51	Oligodendroglioma	G2	53	0	7.86027
TCGA-TM-A84O-01	TCGA-TM-A84O-01	-0.291101	-0.286993	1	1	0	0	1	0	12.46	0	0.4069	0.0624	0.014	0.0123	0.0386	0.1083	0.0091	0.2984	0.9116	0.9068	0.9461	11.96	9.119	1.244	Oligodendroglioma	G3	61	1	2.76986
TCGA-HT-7467-01	TCGA-HT-7467-01	-0.126545	-0.107701	1	1	0	0	0	1	12.46	0	0.0347	0.0464	0.0116	0.0118	0.0218	0.0892	0.0084	0.3601	0.879	0.931	0.9597	12.28	8.654	1.882	Oligodendroglioma	G2	54	0	0.00821918
TCGA-E1-A7YI-01	TCGA-E1-A7YI-01	0.0482645	0.00612882	0	1	1	1	0	0	9.936	0	0.0404	0.0373	0.0169	0.0135	0.0541	0.1425	0.0116	0.6258	0.9494	0.8809	0.9384	11.46	9.164	0	Astrocytoma	G3	33	1	0.30411
TCGA-HT-8563-01	TCGA-HT-8563-01	0.0275	-0.111273	0	1	1	1	0	0	10.2	0	0.0608	0.0415	0.015	0.0105	0.0341	0.0812	0.0096	0.3814	0.8733	0.8689	0.9359	9.313	8.098	0	Astrocytoma	G3	30	0	2.35616
TCGA-DH-A669-01	TCGA-DH-A669-01	-0.0599478	-0.13615	0	1	0	0	0	0	10.7	0	0.593	0.5423	0.506	0.2278	0.3067	0.2844	0.0078	0.6405	0.6929	0.8933	0.9419	12.29	9.812	4.622	Oligodendroglioma	G3	70	1	2.51781
TCGA-E1-A7YE-01	TCGA-E1-A7YE-01	0.123998	-0.0916574	0	1	1	1	0	0	10.92	0	0.0313	0.0352	0.0164	0.0114	0.0274	0.1039	0.0109	0.1975	0.8585	0.8145	0.9275	10.93	8.518	0	Astrocytoma	G3	32	1	2.4274
TCGA-DU-5855-01	TCGA-DU-5855-01	0.0298	-0.0612	0	1	1	1	0	0	11.06	0	0.0325	0.0357	0.0103	0.0107	0.0583	0.0724	0.0069	0.4211	0.9112	0.8951	0.9592	11.23	8.236	0	Oligoastrocytoma	G3	49	0	0.567123
TCGA-HT-8106-01	TCGA-HT-8106-01	-0.0078	-0.0101523	0	1	1	0	0	0	11.25	0	0.066	0.0466	0.0152	0.0127	0.0264	0.1014	0.0094	0.4447	0.8741	0.9166	0.9465	9.826	8.027	0.7313	Astrocytoma	G3	53	0	0.00821918
TCGA-DU-5872-02	TCGA-DU-5872-02	0.0045	-0.0087	0	1	1	0	0	0	11.26	0	0.0584	0.0458	0.0144	0.0105	0.0263	0.0901	0.0099	0.3665	0.8808	0.8252	0.9422	11.64	8.771	0.6162	Oligoastrocytoma	G2	43	0	1.45753
TCGA-TM-A84H-01	TCGA-TM-A84H-01	-0.0541	-0.10942	0	1	1	0	0	0	11.3	0	0.166	0.032	0.0136	0.0126	0.0579	0.0788	0.0095	0.4268	0.8971	0.8192	0.925	12.07	9.147	0.4465	Oligoastrocytoma	G3	44	0	2.53699
TCGA-S9-A7R8-01	TCGA-S9-A7R8-01	0.048966	-0.218057	0	1	1	1	0	0	11.35	0	0.2125	0.0347	0.0147	0.0117	0.0441	0.0804	0.0083	0.4495	0.9342	0.8914	0.9486	12.45	8.337	0.6033	Astrocytoma	G3	44	1	2.63288
TCGA-DU-7007-01	TCGA-DU-7007-01	0.0963918	-0.0203981	0	1	1	1	0	0	11.38	0	0.0445	0.0344	0.0095	0.0088	0.0614	0.1173	0.006	0.7068	0.9473	0.9035	0.9526	11.54	8.826	0	Astrocytoma	G2	33	1	5.24658
TCGA-FG-A6J3-01	TCGA-FG-A6J3-01	0.0965651	-0.0662216	0	1	1	0	0	0	11.38	0	0.0398	0.0371	0.0137	0.0111	0.0192	0.0972	0.0078	0.5774	0.6219	0.8886	0.9266	12.04	8.449	0	Astrocytoma	G3	52	0	1.85479
TCGA-WY-A85C-01	TCGA-WY-A85C-01	0.0303994	0.00608487	0	1	1	0	0	0	11.39	0	0.3852	0.0601	0.0145	0.0113	0.0307	0.0698	0.0099	0.406	0.9169	0.8867	0.9547	11.34	9.002	0	Astrocytoma	G2	36	0	3.90685
TCGA-S9-A7J0-01	TCGA-S9-A7J0-01	0.0976	0.012	0	1	1	0	0	0	11.41	0	0.3814	0.0408	0.0134	0.0104	0.0415	0.0814	0.0096	0.7297	0.9509	0.8615	0.9394	12.21	9.555	0	Oligodendroglioma	G3	30	0	1.66849
TCGA-DU-6396-01	TCGA-DU-6396-01	0.0126892	0.00925647	0	1	1	1	0	0	11.51	0	0.0396	0.0277	0.0125	0.0123	0.0347	0.0771	0.0074	0.2461	0.9038	0.8937	0.9403	11.77	7.882	0	Oligoastrocytoma	G3	31	1	6.26301
TCGA-DU-7304-02	TCGA-DU-7304-02	0.143553	-0.153611	0	1	1	1	0	0	11.52	0	0.041	0.0602	0.0136	0.0134	0.0428	0.14	0.0086	0.4966	0.9438	0.7429	0.946	13.41	8.63	0	Oligoastrocytoma	G3	43	1	1.94247
TCGA-VV-A86M-01	TCGA-VV-A86M-01	0.0454	0.0433	0	1	1	0	0	0	11.52	0	0.0264	0.0408	0.0128	0.0106	0.0307	0.1246	0.0083	0.8161	0.9359	0.8574	0.9261	10.97	8.948	0	Astrocytoma	G3	36	0	1.33425
TCGA-DU-7014-01	TCGA-DU-7014-01	-0.041217	-0.045462	0	1	1	1	0	0	11.53	0	0.0383	0.041	0.0103	0.0108	0.0284	0.1037	0.0069	0.5494	0.8635	0.9451	0.9506	11.1	8.501	0	Oligodendroglioma	G2	59	1	9.78356
TCGA-E1-A7YY-01	TCGA-E1-A7YY-01	-0.066	-0.0577712	0	1	0	0	1	0	11.56	0	0.0328	0.0385	0.0172	0.0105	0.0366	0.0752	0.0103	0.3501	0.8669	0.8867	0.9444	10.69	8.116	2.018	Oligodendroglioma	G2	27	1	12.1781
TCGA-E1-A7YK-01	TCGA-E1-A7YK-01	0.065	-0.11444	0	1	1	1	0	0	11.57	0	0.0609	0.0529	0.0138	0.0126	0.0413	0.0933	0.0097	0.4747	0.8612	0.8828	0.9465	11.81	8.351	0	Astrocytoma	G3	52	1	1.03562
TCGA-S9-A89Z-01	TCGA-S9-A89Z-01	-0.0176697	0.0905	0	1	1	0	0	0	11.57	0	0.0352	0.064	0.0114	0.0139	0.0715	0.1069	0.0086	0.5252	0.862	0.8953	0.9554	10.66	8.628	0	Astrocytoma	G3	40	0	1.70685
TCGA-HT-7688-01	TCGA-HT-7688-01	0.171189	-0.187045	0	1	1	1	0	0	11.58	0	0.1408	0.1083	0.0158	0.0116	0.0592	0.1293	0.0103	0.5357	0.9072	0.8859	0.9417	11.35	8.621	0.629	Oligodendroglioma	G3	59	0	2.6411
TCGA-S9-A6WI-01	TCGA-S9-A6WI-01	-0.0744	-0.0716	0	1	0	0	0	0	11.58	0	0.2425	0.1122	0.0183	0.0156	0.0719	0.0933	0.0094	0.2371	0.8392	0.753	0.914	11.75	7.984	1.258	Oligoastrocytoma	G2	56	0	7.08219
TCGA-S9-A6WG-01	TCGA-S9-A6WG-01	0.0014	-0.0111	0	1	1	1	0	0	11.65	0	0.0573	0.0304	0.0168	0.0132	0.034	0.0778	0.0089	0.4283	0.8924	0.7947	0.9374	12.62	8.912	0	Astrocytoma	G3	31	0	7.12877
TCGA-S9-A6TV-01	TCGA-S9-A6TV-01	0.0922	-0.0573527	0	1	1	1	0	0	11.65	0	0.029	0.0425	0.0179	0.0138	0.0271	0.0826	0.0092	0.3124	0.9201	0.9015	0.9513	10.62	8.432	0.3754	Oligoastrocytoma	G3	50	0	1.56438
TCGA-S9-A7IS-01	TCGA-S9-A7IS-01	0.0681	-0.0149	0	1	0	1	0	0	11.66	0	0.1253	0.038	0.0175	0.0128	0.0334	0.102	0.0081	0.4128	0.8582	0.8891	0.9242	12.33	9.752	3.622	Astrocytoma	G3	33	1	0.660274
TCGA-S9-A6TU-01	TCGA-S9-A6TU-01	0.00361038	-0.0073	0	1	1	0	0	0	11.68	0	0.2555	0.0797	0.0128	0.0126	0.0366	0.0785	0.0106	0.1945	0.9333	0.8685	0.9407	12.77	8.295	0	Astrocytoma	G2	38	0	7.26027
TCGA-P5-A780-01	TCGA-P5-A780-01	-0.00289508	-0.199521	0	1	1	0	0	0	11.7	0	0.0337	0.0323	0.0148	0.0105	0.0245	0.084	0.0094	0.2427	0.9149	0.8782	0.9603	11.4	8.351	0	Astrocytoma	G3	44	0	0.19726
TCGA-S9-A7R7-01	TCGA-S9-A7R7-01	0.0615108	0.0402	0	1	1	1	0	0	11.72	0	0.0383	0.0322	0.0188	0.0101	0.0268	0.0892	0.0098	0.2587	0.8596	0.8186	0.9241	10.2	8.512	0	Astrocytoma	G2	27	0	8.21918
TCGA-CS-6667-01	TCGA-CS-6667-01	-0.0189138	-0.0134002	0	1	1	0	0	0	11.75	0	0.0348	0.0471	0.0098	0.0102	0.0351	0.1198	0.0081	0.2546	0.9151	0.926	0.9614	12.69	8.53	0.4377	Astrocytoma	G2	39	0	4.02466
TCGA-FG-A87N-01	TCGA-FG-A87N-01	-0.00493475	-0.0357961	0	1	0	0	0	0	11.75	0	0.0295	0.0456	0.0124	0.0141	0.04	0.0916	0.0101	0.6285	0.8511	0.8731	0.9419	10.94	8.839	0.6717	Astrocytoma	G3	37	0	1.55342
TCGA-DU-A5TR-01	TCGA-DU-A5TR-01	-0.0022	-0.0016	0	1	1	1	0	0	11.8	0	0.0368	0.0386	0.0197	0.0144	0.0862	0.1116	0.0128	0.2476	0.8736	0.8121	0.945	11.2	9.542	0	Oligoastrocytoma	G2	51	0	2.48767
TCGA-HT-7855-01	TCGA-HT-7855-01	0.0116654	0.0122	0	1	1	1	0	0	11.85	0	0.0381	0.0496	0.0168	0.0127	0.0404	0.0958	0.0106	0.4644	0.9296	0.897	0.9531	11.85	8.376	0	Astrocytoma	G3	39	0	1.60274
TCGA-VM-A8CF-01	TCGA-VM-A8CF-01	0.132549	-0.0411	0	1	1	1	0	0	11.9	0	0.1057	0.0389	0.0145	0.0135	0.0385	0.0764	0.0096	0.3625	0.8727	0.8485	0.932	13.45	8.723	0	Astrocytoma	G3	44	0	1.66849
TCGA-HT-A61B-01	TCGA-HT-A61B-01	0.0885	-0.0827146	0	1	1	0	0	0	11.9	0	0.0332	0.0344	0.0157	0.0133	0.0742	0.1048	0.01	0.2441	0.8868	0.8701	0.9366	12.47	9.052	4.922	Astrocytoma	G3	22	0	1.46027
TCGA-HT-7684-01	TCGA-HT-7684-01	-0.0181	-0.0115089	0	1	0	0	0	0	11.9	0	0.0331	0.0571	0.0137	0.0135	0.0302	0.121	0.0104	0.2267	0.8063	0.8349	0.9573	12.75	8.886	1.712	Oligoastrocytoma	G3	58	0	0.50411
TCGA-DU-A7TG-01	TCGA-DU-A7TG-01	-0.1136	-0.0947155	0	1	0	0	0	0	11.91	0	0.0541	0.0437	0.0138	0.0103	0.0537	0.085	0.0109	0.2902	0.752	0.8937	0.9441	11.68	8.158	1.398	Oligodendroglioma	G2	40	1	3.70137
TCGA-E1-5304-01	TCGA-E1-5304-01	0.11434	0.152747	0	1	1	1	0	0	11.94	0	0.0335	0.0435	0.0134	0.0122	0.0413	0.191	0.0101	0.3612	0.6807	0.9152	0.9207	12.31	9.452	0	Astrocytoma	G3	42	1	3.4274
TCGA-DU-5871-01	TCGA-DU-5871-01	-0.0834693	0.0178765	0	1	1	1	0	0	11.96	0	0.13	0.0335	0.0134	0.0121	0.0295	0.132	0.0104	0.3516	0.8762	0.8973	0.9228	12.26	8.458	0	Oligoastrocytoma	G2	37	0	1.57808
TCGA-E1-A7YW-01	TCGA-E1-A7YW-01	-0.0231666	-0.0092	0	1	1	1	0	0	11.96	0	0.1773	0.0538	0.0157	0.0098	0.0569	0.0801	0.0089	0.4492	0.913	0.9018	0.9378	12.79	8.582	0.5454	Oligoastrocytoma	G2	28	1	3.06849
TCGA-FG-5965-02	TCGA-FG-5965-02	0.128234	-0.042153	0	1	1	1	0	0	11.96	0	0.04155	0.0406	0.0165	0.01015	0.0541	0.1297	0.01145	0.42	0.8734	0.871	0.947	11.57	8.791	0.2805	Oligoastrocytoma	G2	39	1	3.06849
TCGA-HT-8018-01	TCGA-HT-8018-01	0.0312	-0.0435	0	1	1	1	0	0	11.97	0	0.036	0.0389	0.0153	0.0104	0.0285	0.0868	0.009	0.4354	0.85	0.8847	0.9464	11.22	8.345	0.7081	Oligoastrocytoma	G2	40	1	3.15616
TCGA-P5-A5F2-01	TCGA-P5-A5F2-01	0.0653405	-0.181029	0	1	1	1	0	0	11.97	0	0.0611	0.0429	0.0185	0.0151	0.0529	0.1143	0.0144	0.3652	0.8726	0.8779	0.9321	13.3	8.481	0	Astrocytoma	G2	36	0	0.663014
TCGA-HT-A74O-01	TCGA-HT-A74O-01	-0.0469218	-0.0740074	0	1	1	1	0	0	11.99	0	0.3647	0.0537	0.015	0.0113	0.0216	0.0988	0.0077	0.4585	0.946	0.8001	0.9114	12.18	8.696	0	Astrocytoma	G3	34	0	0.00821918
TCGA-DU-A5TW-01	TCGA-DU-A5TW-01	-0.0868556	-0.0492	0	1	1	1	0	0	12.01	0	0.0434	0.0413	0.0172	0.0135	0.078	0.1132	0.0104	0.3472	0.9128	0.8208	0.9459	11.91	10.41	0	Astrocytoma	G3	33	0	2.08219
TCGA-RY-A83Z-01	TCGA-RY-A83Z-01	0.156243	-0.144953	0	1	1	1	0	0	12.01	0	0.028	0.0394	0.0133	0.0227	0.0464	0.1077	0.0103	0.5471	0.7676	0.8861	0.9315	13.06	9.601	0.5867	Astrocytoma	G3	54	0	0.824658
TCGA-S9-A7QX-01	TCGA-S9-A7QX-01	0.0287	0.0301719	0	1	1	1	0	0	12.02	0	0.028	0.0309	0.0153	0.0094	0.0407	0.0713	0.0089	0.4173	0.9524	0.8092	0.9222	12.41	8.363	0	Astrocytoma	G3	36	0	1.54521
TCGA-E1-5307-01	TCGA-E1-5307-01	0.0317	0.0226	0	1	1	1	0	0	12.02	0	0.226	0.0468	0.0191	0.0094	0.022	0.0775	0.0104	0.2109	0.9579	0.8009	0.9389	12.06	8.26	0	Astrocytoma	G3	62	1	4.8274
TCGA-E1-5303-01	TCGA-E1-5303-01	-0.0056	-0.0181	0	1	1	1	0	0	12.05	0	0.0346	0.0412	0.0196	0.0116	0.0506	0.1804	0.0095	0.4033	0.8556	0.9103	0.9644	12.86	8.489	0	Astrocytoma	G3	38	1	5.62192
TCGA-TQ-A8XE-01	TCGA-TQ-A8XE-01	0.059446	-0.396637	0	1	1	0	0	0	12.05	0	0.0369	0.04	0.0146	0.0117	0.0308	0.0817	0.0099	0.4434	0.7991	0.8345	0.9335	12.75	8.811	0	Oligodendroglioma	G2	42	1	2.6137
TCGA-HT-7693-01	TCGA-HT-7693-01	-0.000332195	-0.0286	0	1	1	1	0	0	12.07	0	0.0481	0.0352	0.0167	0.0119	0.0296	0.1131	0.0108	0.1782	0.9259	0.8136	0.9441	11.48	8.79	0	Oligodendroglioma	G2	51	0	1.46027
TCGA-DU-7299-01	TCGA-DU-7299-01	0.0279079	-0.0107	0	1	1	0	0	0	12.08	0	0.0384	0.0335	0.0119	0.0111	0.0334	0.1179	0.008	0.5275	0.9068	0.9129	0.9611	12.74	8.909	0	Astrocytoma	G3	33	1	3.66849
TCGA-DU-6542-01	TCGA-DU-6542-01	0.0552465	-0.16846	0	1	1	0	0	0	12.11	0	0.0357	0.0395	0.0182	0.0101	0.041	0.0884	0.0076	0.3892	0.9204	0.8285	0.9545	11.7	8.762	0	Oligoastrocytoma	G3	25	0	0.2
TCGA-CS-5393-01	TCGA-CS-5393-01	-0.0202404	-0.0046	0	1	1	0	0	0	12.12	0	0.0407	0.0377	0.0135	0.0121	0.0626	0.1832	0.0105	0.4477	0.8926	0.9036	0.9616	12.26	9.184	0	Astrocytoma	G3	39	0	3.34795
TCGA-FG-A4MX-01	TCGA-FG-A4MX-01	0.0451	-0.0856183	0	1	1	1	0	0	12.14	0	0.1315	0.0462	0.0133	0.012	0.0559	0.0985	0.0082	0.7123	0.9543	0.8682	0.9584	12.02	8.529	0	Astrocytoma	G2	47	0	1.5589
TCGA-DB-5275-01	TCGA-DB-5275-01	0.0296161	-0.113481	0	1	1	1	0	0	12.15	0	0.1836	0.0427	0.0187	0.0115	0.056	0.211	0.0133	0.4254	0.9351	0.912	0.9569	13.1	9.283	0	Oligoastrocytoma	G3	36	0	3.99452
TCGA-DU-A5TU-01	TCGA-DU-A5TU-01	0.0393526	0.0042	0	1	1	1	0	0	12.16	0	0.0548	0.049	0.0187	0.0107	0.0631	0.1233	0.0134	0.6812	0.858	0.8178	0.9399	11.77	9.471	0	Astrocytoma	G2	62	0	2.18082
TCGA-HT-A74J-01	TCGA-HT-A74J-01	-0.0368786	-0.0445	0	1	1	1	0	0	12.17	0	0.0282	0.0389	0.0142	0.0121	0.0282	0.0863	0.0095	0.1946	0.8933	0.9093	0.9324	12.59	9.474	3.334	Oligoastrocytoma	G2	33	0	0.876712
TCGA-FG-A4MT-01	TCGA-FG-A4MT-01	0.0611	-0.319943	0	1	1	1	0	0	12.18	0	0.1485	0.0471	0.0118	0.0121	0.0642	0.0859	0.0091	0.2273	0.9113	0.8792	0.9612	13.46	9.07	0	Oligodendroglioma	G2	27	0	3.18904
TCGA-DB-A4XF-01	TCGA-DB-A4XF-01	0.0376157	-0.000663953	0	1	1	0	0	0	12.18	0	0.1814	0.0403	0.0188	0.0113	0.0446	0.1118	0.0116	0.7501	0.9283	0.8699	0.9455	11.03	8.565	0	Astrocytoma	G3	41	0	2.79726
TCGA-CS-6665-01	TCGA-CS-6665-01	0.1526	-0.093	0	1	1	0	0	0	12.18	0	0.0331	0.032	0.0141	0.0095	0.0397	0.144	0.0073	0.2178	0.8482	0.8078	0.9459	11.74	8.646	0	Astrocytoma	G3	51	0	4.29589
TCGA-S9-A6U9-01	TCGA-S9-A6U9-01	0.0040549	0.01321	0	1	1	1	0	0	12.2	0	0.4669	0.0687	0.0191	0.0133	0.0463	0.0843	0.0095	0.4052	0.9256	0.7825	0.929	13.42	8.619	0	Astrocytoma	G3	36	0	7.99452
TCGA-WY-A858-01	TCGA-WY-A858-01	0.0206773	-0.086	0	1	1	1	0	0	12.21	0	0.0379	0.0464	0.01	0.0126	0.0381	0.125	0.0071	0.3455	0.817	0.9159	0.9601	12.9	8.661	0	Astrocytoma	G3	32	0	3.66301
TCGA-TM-A84I-01	TCGA-TM-A84I-01	0.35281	0.0698	0	1	1	1	0	0	12.21	0	0.0211	0.0328	0.0131	0.0096	0.0295	0.0968	0.0094	0.3979	0.6332	0.8534	0.9013	11.93	9.211	0	Astrocytoma	G3	30	0	2.33973
TCGA-TQ-A7RW-01	TCGA-TQ-A7RW-01	0.00233237	-0.232787	0	1	1	0	0	0	12.23	0	0.0435	0.0414	0.0173	0.0108	0.0346	0.1025	0.0101	0.4528	0.8743	0.7905	0.9195	12.45	8.851	0	Oligodendroglioma	G2	32	1	2.24932
TCGA-S9-A7R4-01	TCGA-S9-A7R4-01	0.0176098	0.00784736	0	1	1	0	0	0	12.23	0	0.0266	0.0344	0.0117	0.0098	0.0423	0.0948	0.0106	0.3665	0.9312	0.9092	0.9564	11.95	8.363	0	Astrocytoma	G3	46	0	2.50411
TCGA-DU-5851-01	TCGA-DU-5851-01	0.0013	-0.121657	0	1	1	1	0	0	12.25	0	0.0389	0.0404	0.0138	0.0103	0.0226	0.0845	0.0112	0.3678	0.8341	0.8575	0.9151	12.38	8.389	0	Oligoastrocytoma	G3	40	0	1.45479
TCGA-HW-8320-01	TCGA-HW-8320-01	-0.0210877	-0.0383254	0	1	1	0	0	0	12.26	0	0.071	0.0521	0.0175	0.0115	0.0538	0.1105	0.0109	0.3647	0.9236	0.8947	0.9417	12.44	8.767	0	Astrocytoma	G3	36	0	3.33425
TCGA-DU-A5TP-01	TCGA-DU-A5TP-01	0.017946	-0.186411	0	1	1	1	0	0	12.27	0	0.04	0.0359	0.0171	0.013	0.0794	0.1121	0.0116	0.4169	0.9475	0.9007	0.9513	12.26	8.691	0	Astrocytoma	G3	33	0	2.7726
TCGA-E1-5322-01	TCGA-E1-5322-01	-0.031774	-0.330362	0	1	1	1	0	0	12.29	0	0.1793	0.0765	0.0154	0.0151	0.0657	0.1857	0.0114	0.4242	0.9109	0.8747	0.9541	12.72	8.888	0	Oligoastrocytoma	G2	38	1	10.8986
TCGA-TM-A84Q-01	TCGA-TM-A84Q-01	-0.0112861	-0.199756	0	1	1	1	0	0	12.29	0	0.0441	0.0535	0.014	0.0134	0.0364	0.0967	0.0084	0.2726	0.9219	0.9006	0.9466	11.81	8.458	0	Astrocytoma	G2	31	0	2.11507
TCGA-HT-8013-01	TCGA-HT-8013-01	-0.039	-0.0303	0	1	1	1	0	0	12.3	0	0.0334	0.0441	0.0169	0.0121	0.0464	0.1179	0.0106	0.192	0.883	0.8375	0.9473	12.28	9.654	0	Oligoastrocytoma	G2	37	1	5.29589
TCGA-E1-A7YH-01	TCGA-E1-A7YH-01	0.0014	0.0494	0	1	1	1	0	0	12.3	0	0.0344	0.0394	0.0166	0.0121	0.0338	0.1102	0.013	0.4042	0.8649	0.8823	0.9477	12.15	8.723	0	Astrocytoma	G3	47	1	7.76712
TCGA-E1-A7Z3-01	TCGA-E1-A7Z3-01	-0.00245785	-0.0176	0	1	1	1	0	0	12.31	0	0.0255	0.0464	0.0138	0.0115	0.0299	0.0834	0.0087	0.3272	0.9225	0.8664	0.9335	11.33	8.714	0	Astrocytoma	G2	31	1	6.12329
TCGA-HT-7606-01	TCGA-HT-7606-01	0.126813	-0.24344	0	1	1	0	0	0	12.32	0	0.0298	0.0347	0.0122	0.0107	0.0253	0.1133	0.0086	0.4925	0.8701	0.9194	0.9499	12.37	9.366	0	Astrocytoma	G2	30	0	1.4411
TCGA-E1-A7YV-01	TCGA-E1-A7YV-01	0.0300863	0.0749988	0	1	0	1	0	0	12.32	0	0.0272	0.0348	0.0155	0.0118	0.0467	0.1226	0.0084	0.4346	0.8662	0.9034	0.9504	12.5	9.582	0	Oligoastrocytoma	G3	26	1	2.70411
TCGA-DB-5281-01	TCGA-DB-5281-01	-0.0197873	0.0405	0	1	1	1	0	0	12.33	0	0.4296	0.0411	0.0152	0.0124	0.0578	0.1574	0.0146	0.6538	0.933	0.9029	0.9602	11.56	8.841	0	Oligoastrocytoma	G3	61	0	6.52329
TCGA-S9-A6TS-01	TCGA-S9-A6TS-01	0.0154263	0.0545	0	1	1	1	0	0	12.33	0	0.0463	0.0443	0.019	0.0125	0.0269	0.0827	0.0095	0.5712	0.8085	0.7622	0.9323	12.53	8.241	0	Astrocytoma	G3	48	1	5.18082
TCGA-HW-7489-01	TCGA-HW-7489-01	0.0182	-0.0218	0	1	1	1	0	0	12.33	0	0.1211	0.052	0.0138	0.0118	0.0422	0.1165	0.0073	0.293	0.8633	0.8899	0.9672	12.44	8.502	0.431	Oligoastrocytoma	G2	38	1	3.45753
TCGA-WY-A859-01	TCGA-WY-A859-01	0.0714672	0.0150607	0	1	1	0	0	0	12.33	0	0.324	0.0648	0.0159	0.0095	0.0432	0.0902	0.009	0.3316	0.8743	0.8787	0.9507	13.14	8.787	0.4038	Astrocytoma	G2	34	0	3.32329
TCGA-DH-A66G-01	TCGA-DH-A66G-01	0.0302532	-0.100936	0	1	1	1	0	0	12.34	0	0.1407	0.0578	0.0116	0.0119	0.0246	0.0881	0.0081	0.4121	0.9219	0.8621	0.9493	11.84	8.186	0	Oligodendroglioma	G3	49	0	1.43288
TCGA-DH-A66B-01	TCGA-DH-A66B-01	0.088981	-0.191123	0	1	1	1	0	0	12.34	0	0.0366	0.0546	0.016	0.0116	0.0389	0.1238	0.0119	0.331	0.9535	0.8375	0.9405	12.24	9.118	0	Astrocytoma	G3	52	0	3.50411
TCGA-CS-4943-01	TCGA-CS-4943-01	0.030714	-0.0436037	0	1	1	1	0	0	12.35	0	0.0373	0.0379	0.0143	0.0133	0.0463	0.1831	0.0113	0.4462	0.9052	0.9112	0.9596	13.18	9.528	0	Astrocytoma	G3	37	1	3.03014
TCGA-FG-A4MT-02	TCGA-FG-A4MT-02	0.0381759	-0.201708	0	1	1	1	0	0	12.35	0	0.1628	0.0508	0.0154	0.0115	0.0537	0.1175	0.0115	0.2302	0.9236	0.9071	0.9484	12.83	8.58	0	Oligodendroglioma	G2	27	0	3.18904
TCGA-TQ-A7RK-02	TCGA-TQ-A7RK-02	0.0143741	-0.00923287	0	1	1	1	0	0	12.37	0	0.088	0.0803	0.0138	0.01135	0.03225	0.1109	0.00925	0.4672	0.9283	0.7825	0.927	12.12	8.96	0	Oligoastrocytoma	G2	29	0	3.67397
TCGA-HT-7477-01	TCGA-HT-7477-01	0.0246543	0.118787	0	1	1	1	0	0	12.38	0	0.046	0.0457	0.0163	0.0129	0.0482	0.1348	0.0109	0.539	0.8846	0.8995	0.9359	12.36	9.703	0.4602	Astrocytoma	G3	62	0	2.02192
TCGA-S9-A6TZ-01	TCGA-S9-A6TZ-01	0.0427	-0.0816464	0	1	1	0	0	0	12.38	0	0.0362	0.0375	0.0144	0.0097	0.0391	0.0974	0.0087	0.2981	0.8728	0.8503	0.9422	12.86	8.562	2.443	Astrocytoma	G2	39	0	3.06849
TCGA-HT-7603-01	TCGA-HT-7603-01	0.02554	0.0167	0	1	1	1	0	0	12.4	0	0.0289	0.0433	0.0163	0.0115	0.0672	0.1076	0.0095	0.3028	0.9333	0.8945	0.9494	12.22	8.483	0	Oligodendroglioma	G2	29	0	1.93151
TCGA-S9-A7R3-01	TCGA-S9-A7R3-01	0.0482	-0.0271954	0	1	1	0	0	0	12.4	0	0.0368	0.0318	0.0167	0.0124	0.0673	0.0807	0.0096	0.2758	0.8959	0.8441	0.9302	13.35	9.089	0.5763	Astrocytoma	G2	28	0	8.25479
TCGA-HT-8114-01	TCGA-HT-8114-01	-0.0152	-0.0111	0	1	1	1	0	0	12.42	0	0.0351	0.0522	0.014	0.0094	0.0469	0.1095	0.0091	0.6011	0.9392	0.8884	0.9289	11.96	8.819	0	Oligoastrocytoma	G3	36	0	2.84932
TCGA-FG-A4MY-01	TCGA-FG-A4MY-01	0.0287	0.0156636	0	1	1	1	0	0	12.42	0	0.0627	0.0478	0.0126	0.0125	0.0595	0.1001	0.0075	0.2541	0.893	0.9304	0.9448	12.17	8.666	0	Oligoastrocytoma	G2	44	0	1.97534
TCGA-WY-A85D-01	TCGA-WY-A85D-01	0.0501101	0.0397	0	1	1	1	0	0	12.43	0	0.2338	0.0354	0.0161	0.0115	0.0493	0.0885	0.0103	0.6988	0.8106	0.8623	0.9367	13.69	9.409	0	Oligoastrocytoma	G2	60	0	3.14247
TCGA-E1-A7YU-01	TCGA-E1-A7YU-01	0.00241744	-0.114738	0	1	1	0	0	0	12.43	0	0.1037	0.0382	0.0161	0.0109	0.0361	0.0729	0.0106	0.2955	0.8665	0.8728	0.9362	12.93	8.63	0	Oligoastrocytoma	G3	42	1	0.0630137
TCGA-DB-5277-01	TCGA-DB-5277-01	0.248872	0.00569842	0	1	1	0	0	0	12.43	0	0.0322	0.0404	0.016	0.0134	0.0473	0.2012	0.0108	0.3759	0.9132	0.8927	0.9472	12.77	9.443	0.434	Astrocytoma	G3	34	1	4.23836
TCGA-DU-A7T8-01	TCGA-DU-A7T8-01	0.0234044	-0.0301681	0	1	1	1	0	0	12.44	0	0.0365	0.0379	0.0133	0.0115	0.0277	0.0873	0.0085	0.4494	0.9323	0.8731	0.939	12.74	8.943	0	Oligoastrocytoma	G3	35	1	11.5863
TCGA-DU-A7TC-01	TCGA-DU-A7TC-01	0.0432	-0.147655	0	1	1	0	0	0	12.44	0	0.0592	0.0467	0.0175	0.0118	0.0403	0.0902	0.0098	0.2785	0.8864	0.8348	0.9372	13.52	9.001	1.358	Astrocytoma	G2	32	0	3.11507
TCGA-HT-7610-01	TCGA-HT-7610-01	-0.0043	-0.138741	0	1	1	1	0	0	12.46	0	0.3387	0.1592	0.0146	0.0126	0.0328	0.1038	0.0091	0.3903	0.9011	0.8798	0.9475	12.09	8.501	0	Oligoastrocytoma	G2	25	0	4.67397
TCGA-S9-A6TY-01	TCGA-S9-A6TY-01	-0.388542	-0.379337	1	0	0	0	0	0	10.52	0	0.722	0.7381	0.4927	0.1032	0.3014	0.4513	0.0103	0.4943	0.8752	0.8394	0.9228	11.66	9.534	4.594	Oligodendroglioma	G2	50	0	2.94795
TCGA-E1-5318-01	TCGA-E1-5318-01	-0.322826	-0.329291	1	0	0	0	1	0	11.1	0	0.0493	0.04	0.0158	0.013	0.056	0.1548	0.0112	0.4667	0.9556	0.8873	0.9438	11.68	8.949	2.361	Oligodendroglioma	G2	42	1	6.51781
TCGA-P5-A730-01	TCGA-P5-A730-01	-0.396597	-0.34576	1	0	0	0	0	0	11.16	0	0.1681	0.0932	0.0163	0.0126	0.0502	0.0984	0.0099	0.3928	0.9351	0.8349	0.9406	11.81	8.713	2.844	Oligoastrocytoma	G3	22	0	0.912329
TCGA-HT-A61C-01	TCGA-HT-A61C-01	-0.193419	0.07189	1	0	0	0	0	0	11.24	0	0.0285	0.0476	0.0162	0.013	0.0516	0.1361	0.0111	0.2762	0.8718	0.9266	0.4194	11.29	9.368	5.589	Oligodendroglioma	G3	66	1	1.47123
TCGA-QH-A65X-01	TCGA-QH-A65X-01	-0.321704	-0.318503	1	0	0	0	1	0	11.26	0	0.1294	0.0544	0.0128	0.011	0.0289	0.0841	0.0083	0.4159	0.929	0.8813	0.94	12.19	8.628	4.072	Oligoastrocytoma	G3	28	0	1.32055
TCGA-DH-A7UR-01	TCGA-DH-A7UR-01	-0.235626	-0.249838	1	0	0	0	1	1	11.29	0	0.3695	0.2347	0.0261	0.015	0.0272	0.0639	0.0095	0.4587	0.9154	0.84	0.9304	11.43	9.326	3.276	Oligodendroglioma	G3	59	0	4.52055
TCGA-HT-A5R9-01	TCGA-HT-A5R9-01	-0.315575	-0.372616	1	0	0	0	1	0	11.31	0	0.4272	0.0671	0.0171	0.013	0.0586	0.1191	0.0125	0.6677	0.8532	0.8292	0.9406	11.57	9.822	5.608	Oligodendroglioma	G3	48	0	0.00547945
TCGA-DB-A4XG-01	TCGA-DB-A4XG-01	-0.349034	-0.36973	1	0	0	0	0	0	11.83	0	0.2389	0.076	0.0156	0.0119	0.0387	0.0893	0.0115	0.2293	0.9371	0.8994	0.9431	11.22	8.837	3.768	Oligodendroglioma	G3	34	0	6.07945
TCGA-DU-5849-01	TCGA-DU-5849-01	-0.278295	-0.236963	1	0	0	0	0	1	12.06	0	0.4088	0.3928	0.0208	0.0115	0.0466	0.0981	0.0106	0.5251	0.8545	0.9112	0.9581	12.16	9.021	3.504	Oligodendroglioma	G2	48	0	1.2137
TCGA-S9-A7QY-01	TCGA-S9-A7QY-01	-0.233057	-0.248794	1	0	0	0	0	0	12.46	0	0.4914	0.3811	0.223	0.0637	0.1805	0.2009	0.0087	0.3222	0.8291	0.9059	0.9505	12.84	9.321	3.095	Oligoastrocytoma	G2	35	0	2.36438
TCGA-P5-A5F6-01	TCGA-P5-A5F6-01	0.426708	-0.420523	0	0	0	0	0	0	7.624	0	0.0304	0.0354	0.019	0.011	0.0562	0.1169	0.0132	0.6534	0.8973	0.8812	0.9363	11.9	7.848	0	Oligodendroglioma	G2	26	0	0.106849
TCGA-HT-7882-01	TCGA-HT-7882-01	-0.00445223	0.1348	0	0	0	0	0	0	10.23	0	0.0481	0.0502	0.0135	0.0113	0.0294	0.0706	0.0083	0.2489	0.8632	0.926	0.9362	9.245	7.549	1.543	Oligodendroglioma	G3	66	1	0.309589
TCGA-TM-A84J-01	TCGA-TM-A84J-01	0.0277679	-0.0543918	0	0	1	0	0	0	10.26	0	0.0313	0.0451	0.0138	0.0129	0.0526	0.1526	0.0088	0.2134	0.8208	0.7383	0.9155	10.82	8.701	4.607	Oligodendroglioma	G3	63	0	2.0137
TCGA-HT-7857-01	TCGA-HT-7857-01	-0.0522	-0.068	0	0	0	1	0	0	10.33	0	0.0397	0.0568	0.0137	0.0135	0.031	0.1103	0.0094	0.2013	0.9098	0.9307	0.9378	8.836	8.256	0	Astrocytoma	G3	24	0	0.0191781
TCGA-DU-A76L-01	TCGA-DU-A76L-01	0.0254835	0.0357964	0	0	0	0	0	0	10.72	0	0.0359	0.0544	0.0161	0.0137	0.0259	0.1145	0.0105	0.2907	0.8316	0.9012	0.9264	10.29	9.212	3.033	Oligodendroglioma	G3	54	1	2.23014
TCGA-DU-A7TD-01	TCGA-DU-A7TD-01	0.0427236	0.027091	0	0	0	0	0	0	10.79	0	0.0342	0.0362	0.0191	0.0158	0.0293	0.1009	0.0113	0.2558	0.915	0.6449	0.8936	11.62	9.607	4.443	Oligoastrocytoma	G3	52	1	0.624658
TCGA-P5-A72U-01	TCGA-P5-A72U-01	-0.00385631	0.2793	0	0	0	0	0	0	10.84	0	0.0614	0.0541	0.0167	0.012	0.0302	0.1005	0.0096	0.2871	0.8877	0.8375	0.9196	12.31	9.381	0	Oligodendroglioma	G3	71	0	0.0191781
TCGA-S9-A6UA-01	TCGA-S9-A6UA-01	0.0631625	-0.0376808	0	0	0	1	0	0	10.97	0	0.0608	0.0458	0.0295	0.019	0.0558	0.1055	0.0199	0.4935	0.8956	0.6938	0.897	10.17	8.555	0.4429	Astrocytoma	G3	66	1	0.487671
TCGA-DU-6402-01	TCGA-DU-6402-01	0.0196297	0.221435	0	0	0	0	0	0	11.04	0	0.0531	0.0386	0.0154	0.01	0.0264	0.1509	0.0102	0.1614	0.9207	0.8974	0.9285	10.73	9.605	3.01	Astrocytoma	G3	52	1	0.586301
TCGA-E1-A7YN-01	TCGA-E1-A7YN-01	0.0210461	0.0150407	0	0	0	0	0	0	11.1	0	0.0662	0.0391	0.0169	0.012	0.0276	0.091	0.0088	0.2597	0.8809	0.8598	0.9277	11.88	8.868	0	Astrocytoma	G3	63	1	1.99178
TCGA-DB-A75P-01	TCGA-DB-A75P-01	0.016497	0.0217083	0	0	0	0	0	0	11.13	0	0.0419	0.0363	0.014	0.0108	0.0249	0.0917	0.0122	0.2219	0.9039	0.8088	0.9384	12.32	8.735	1.257	Astrocytoma	G2	25	0	1.34795
TCGA-FG-A4MU-01	TCGA-FG-A4MU-01	-0.00387086	0.411529	0	0	0	0	0	0	11.18	0	0.0349	0.0419	0.0186	0.0131	0.0503	0.1562	0.0109	0.2368	0.8092	0.8854	0.9504	11.07	8.752	4.992	Oligoastrocytoma	G3	58	0	0.893151
TCGA-FG-8189-01	TCGA-FG-8189-01	-0.0538989	-0.0428	0	0	0	0	0	0	11.24	0	0.0872	0.0454	0.0143	0.012	0.0402	0.0768	0.0114	0.3418	0.7922	0.8316	0.9411	10.7	8.151	0.542	Oligodendroglioma	G2	33	0	1.87671
TCGA-FG-8181-01	TCGA-FG-8181-01	0.0014	0.0063	0	0	0	0	0	0	11.31	0	0.0313	0.044	0.0145	0.0136	0.0327	0.1241	0.0087	0.3275	0.7798	0.8999	0.9395	11.29	7.759	0.8363	Oligoastrocytoma	G3	23	0	2.36164
TCGA-HT-8107-01	TCGA-HT-8107-01	0.0004	0.002	0	0	0	0	0	0	11.34	0	0.0387	0.0425	0.0158	0.0104	0.0354	0.0938	0.0095	0.3161	0.8403	0.8742	0.9491	11.17	7.737	0.7586	Oligodendroglioma	G2	62	0	0.0383562
TCGA-QH-A6CV-01	TCGA-QH-A6CV-01	0.140795	0.420717	0	0	0	0	0	0	11.4	0	0.0273	0.0418	0.0137	0.0108	0.0222	0.0598	0.0087	0.1785	0.9194	0.8408	0.9233	12.5	9.895	4.015	Oligoastrocytoma	G3	51	0	1.21096
TCGA-CS-6669-01	TCGA-CS-6669-01	0.00143495	0.00492829	0	0	0	0	0	0	11.41	0	0.0339	0.0434	0.012	0.0104	0.0303	0.0722	0.0091	0.2503	0.8123	0.7712	0.9321	11.46	7.918	0.5412	Oligodendroglioma	G2	26	0	4.09315
TCGA-VM-A8C9-01	TCGA-VM-A8C9-01	-0.0167518	-0.0038	0	0	0	0	0	0	11.43	0	0.0351	0.0596	0.0117	0.0113	0.0285	0.0988	0.009	0.1374	0.9355	0.873	0.9485	12.56	7.982	0.7108	Astrocytoma	G2	37	0	3.6
TCGA-DU-A7TA-01	TCGA-DU-A7TA-01	0.0099606	-0.0342994	0	0	1	1	0	0	11.49	0	0.0905	0.0345	0.0209	0.0144	0.0421	0.0773	0.0138	0.0986	0.9282	0.8396	0.9164	13.27	9.635	0	Oligodendroglioma	G2	32	0	7.0274
TCGA-FG-6692-01	TCGA-FG-6692-01	0.0150052	0.4271	0	0	0	0	0	0	11.51	0	0.0305	0.0407	0.013	0.0087	0.0311	0.0835	0.0089	0.357	0.7941	0.917	0.9519	11.54	8.901	4.388	Oligodendroglioma	G3	63	1	1.53699
TCGA-E1-A7YQ-01	TCGA-E1-A7YQ-01	0.324272	0.0389	0	0	0	0	0	0	11.61	0	0.0386	0.0361	0.0171	0.0126	0.0309	0.0765	0.009	0.2755	0.9419	0.8814	0.923	11.78	11.13	3.804	Oligodendroglioma	G3	58	1	4.32329
TCGA-DU-7006-01	TCGA-DU-7006-01	-0.0105986	0.1124	0	0	0	0	0	0	11.63	0	0.0453	0.045	0.0129	0.0092	0.0277	0.1335	0.0083	0.28	0.8909	0.904	0.9538	10.27	9.541	1.284	Astrocytoma	G3	60	1	0.956164
TCGA-HT-8019-01	TCGA-HT-8019-01	0.0025	0.0115	0	0	0	0	0	0	11.63	0	0.0334	0.0602	0.0186	0.0115	0.0681	0.1248	0.0112	0.353	0.7729	0.8628	0.9477	11.67	8.126	0.8936	Oligodendroglioma	G3	34	0	2.75068
TCGA-HT-8011-01	TCGA-HT-8011-01	0.0178532	-0.00697476	0	0	0	0	0	0	11.64	0	0.0347	0.0448	0.0171	0.0124	0.0653	0.08	0.0093	0.2252	0.7811	0.8813	0.9345	11.37	9.879	5	Astrocytoma	G3	55	0	1.35342
TCGA-DU-6392-01	TCGA-DU-6392-01	0.149397	-0.0411	0	0	1	1	1	1	11.66	0	0.0255	0.0358	0.0113	0.0116	0.0364	0.1032	0.008	0.5254	0.7912	0.8361	0.9585	10.34	8.927	0	Astrocytoma	G3	35	0	17.5973
TCGA-S9-A89V-01	TCGA-S9-A89V-01	0.0569177	0.0271934	0	0	0	1	0	0	11.7	0	0.0302	0.0481	0.012	0.0127	0.0355	0.1022	0.0085	0.382	0.725	0.8857	0.9406	11.22	7.863	0	Astrocytoma	G3	70	0	1.5589
TCGA-DU-6406-01	TCGA-DU-6406-01	0.00535467	0.4678	0	0	0	0	0	0	11.72	0	0.0373	0.0282	0.0115	0.0121	0.0461	0.0708	0.0075	0.2066	0.9117	0.8417	0.9305	11.29	8.656	4.889	Oligoastrocytoma	G3	59	1	1.40274
TCGA-TM-A7C3-01	TCGA-TM-A7C3-01	0.0273874	0.463051	0	0	0	0	0	0	11.72	0	0.0314	0.0405	0.0173	0.0119	0.0301	0.0898	0.0087	0.4777	0.9256	0.801	0.9131	11.4	9.275	2.931	Astrocytoma	G3	43	1	4.56438
TCGA-DH-5140-01	TCGA-DH-5140-01	0.128732	0.0363	0	0	1	0	0	0	11.77	0	0.0354	0.0391	0.0172	0.0125	0.0531	0.2309	0.0121	0.4187	0.8632	0.9057	0.9513	11.9	8.911	0	Oligoastrocytoma	G3	38	1	1.66301
TCGA-S9-A6U0-01	TCGA-S9-A6U0-01	0.00446551	-0.00624181	0	0	0	0	0	0	11.78	0	0.0413	0.0448	0.0127	0.013	0.0235	0.0874	0.0114	0.2497	0.7947	0.8071	0.9148	11.42	8.677	2.825	Astrocytoma	G3	46	1	2.03288
TCGA-HT-8113-01	TCGA-HT-8113-01	-0.1114	-0.0246	0	0	0	0	0	0	11.8	0	0.2807	0.252	0.1204	0.0295	0.0773	0.1104	0.01	0.3124	0.8492	0.9098	0.9449	11.47	8.262	2.045	Oligodendroglioma	G2	49	0	2.46575
TCGA-TQ-A7RP-01	TCGA-TQ-A7RP-01	0.00547394	0.157194	0	0	0	0	0	0	11.81	0	0.0407	0.0444	0.0169	0.0094	0.0403	0.1151	0.0123	0.2743	0.7857	0.8637	0.9591	13.27	9.376	0	Oligoastrocytoma	G2	66	0	2.50411
TCGA-KT-A7W1-01	TCGA-KT-A7W1-01	0.062488	0.428815	0	0	0	0	0	0	11.82	0	0.0337	0.0446	0.0153	0.0121	0.0309	0.1067	0.0095	0.2779	0.9119	0.884	0.9386	11.62	9.966	6.158	Astrocytoma	G3	45	0	1.2
TCGA-TM-A84C-01	TCGA-TM-A84C-01	0.00114341	0.00165596	0	0	0	0	0	0	11.94	0	0.034	0.0571	0.0143	0.0124	0.0493	0.1042	0.0088	0.1659	0.8477	0.8732	0.941	12.07	7.991	0	Astrocytoma	G2	32	1	1.34795
TCGA-HT-A4DS-01	TCGA-HT-A4DS-01	0.429316	0.0133	0	0	1	0	0	0	11.97	0	0.0325	0.0475	0.0114	0.0104	0.0527	0.119	0.0093	0.134	0.8097	0.8656	0.9475	13.43	9.344	5.614	Astrocytoma	G3	55	0	0.0191781
TCGA-TM-A84R-01	TCGA-TM-A84R-01	-0.0984434	-0.126571	0	0	0	0	0	0	11.97	0	0.1265	0.054	0.0162	0.0114	0.029	0.107	0.0089	0.3748	0.8513	0.9015	0.9495	11.7	8.311	1.139	Oligodendroglioma	G2	46	0	1.55068
TCGA-S9-A7IX-01	TCGA-S9-A7IX-01	0.0455415	0.1209	0	0	0	0	0	0	11.99	0	0.0321	0.0497	0.017	0.0117	0.0311	0.08	0.0089	0.3193	0.8552	0.9183	0.9422	11.61	9.573	1.199	Astrocytoma	G3	57	1	2.24384
TCGA-HT-7691-01	TCGA-HT-7691-01	-0.0011	0.0079	0	0	0	0	0	0	12.01	0	0.0354	0.0322	0.0137	0.0119	0.048	0.1412	0.0108	0.175	0.933	0.9169	0.9537	11.84	9.097	0	Astrocytoma	G2	31	0	0.00821918
TCGA-DU-7013-01	TCGA-DU-7013-01	-0.0268797	-0.0547	0	0	1	0	0	0	12.03	0	0.0272	0.04	0.0121	0.0114	0.0262	0.1529	0.0065	0.2958	0.9069	0.9119	0.9455	11.36	9.854	4.6	Astrocytoma	G3	59	1	0.736986
TCGA-DU-7292-01	TCGA-DU-7292-01	0.0563883	0.0148982	0	0	0	0	0	0	12.08	0	0.0334	0.0317	0.0141	0.0114	0.0572	0.1571	0.0081	0.3959	0.8711	0.895	0.9636	11.41	12.63	0.9695	Astrocytoma	G3	69	1	0.663014
TCGA-E1-A7YJ-01	TCGA-E1-A7YJ-01	0.0599193	0.496451	0	0	0	0	0	0	12.09	0	0.0305	0.0428	0.0143	0.0131	0.0283	0.1226	0.0084	0.4052	0.854	0.9134	0.9481	11.77	12.34	4.614	Astrocytoma	G3	55	1	1.62192
TCGA-E1-A7YL-01	TCGA-E1-A7YL-01	0.0233067	0.23681	0	0	1	0	0	0	12.1	0	0.0292	0.0366	0.0238	0.0112	0.0545	0.0989	0.0099	0.1746	0.6152	0.8499	0.9275	12.02	9.858	5.227	Astrocytoma	G3	46	1	1.34795
TCGA-FG-5963-01	TCGA-FG-5963-01	0.0762	0.0250881	0	0	1	1	0	0	12.15	0	0.0325	0.0289	0.0106	0.0098	0.0224	0.0762	0.0079	0.3634	0.8453	0.876	0.9368	12.34	8.967	1.234	Astrocytoma	G3	23	1	2.12329
TCGA-DU-6403-01	TCGA-DU-6403-01	0.0293396	0.0167	0	0	0	0	0	0	12.15	0	0.0382	0.0339	0.0117	0.0094	0.0319	0.1249	0.0086	0.3096	0.8336	0.8807	0.9135	11.81	9.024	4.068	Oligoastrocytoma	G3	60	1	0.969863
TCGA-HT-7856-01	TCGA-HT-7856-01	-0.0907263	-0.117324	0	0	0	0	0	0	12.17	0	0.3237	0.0897	0.0153	0.011	0.0389	0.0915	0.0096	0.3957	0.8087	0.8609	0.9492	12.15	8.485	2.489	Oligodendroglioma	G3	35	0	3.25753
TCGA-HT-A5RA-01	TCGA-HT-A5RA-01	-0.0155746	0.500236	0	0	0	0	0	0	12.17	0	0.0317	0.036	0.018	0.0152	0.0773	0.1175	0.0124	0.1971	0.8109	0.9193	0.9504	12.01	9.381	3.764	Astrocytoma	G3	65	0	2.27945
TCGA-E1-A7YD-01	TCGA-E1-A7YD-01	0.314136	-0.0822657	0	0	1	0	0	0	12.2	0	0.037	0.0513	0.0153	0.0129	0.035	0.1357	0.011	0.1442	0.549	0.8048	0.6933	12.6	10.08	4.782	Astrocytoma	G3	57	1	1.19178
TCGA-DU-A5TY-01	TCGA-DU-A5TY-01	-0.0163	0.0124	0	0	0	0	0	0	12.2	0	0.0386	0.0393	0.0174	0.0123	0.0362	0.1436	0.0135	0.3673	0.7541	0.8399	0.9456	11.69	13.03	3.631	Astrocytoma	G3	46	1	2.83014
TCGA-FG-5963-02	TCGA-FG-5963-02	0.231573	-0.0837692	0	0	1	1	0	0	12.21	0	0.0318	0.0429	0.0157	0.0126	0.0344	0.1368	0.0116	0.3843	0.8699	0.8465	0.9036	11.14	9.865	0.5473	Astrocytoma	G3	23	1	2.12329
TCGA-HW-A5KK-01	TCGA-HW-A5KK-01	0.0244582	0.0278	0	0	0	0	0	0	12.23	0	0.0481	0.0551	0.0193	0.0129	0.0415	0.1092	0.0106	0.2773	0.8737	0.9135	0.9442	12.49	11.44	2.842	Astrocytoma	G3	64	1	1.06301
TCGA-DU-A7TJ-01	TCGA-DU-A7TJ-01	0.0587137	0.3039	0	0	0	0	0	0	12.23	0	0.0232	0.0404	0.0116	0.0112	0.0279	0.1066	0.0086	0.2407	0.9003	0.8882	0.9485	11.53	9.569	4.979	Astrocytoma	G3	55	0	0.0465753
TCGA-HT-7860-01	TCGA-HT-7860-01	-0.0474254	0.394556	0	0	0	0	0	0	12.25	0	0.0394	0.0369	0.0159	0.0121	0.03	0.0919	0.0095	0.2325	0.9268	0.8924	0.9337	12.1	9.178	2.904	Astrocytoma	G3	60	0	0.0410959
TCGA-DU-5854-01	TCGA-DU-5854-01	0.00398696	0.225726	0	0	0	0	0	0	12.28	0	0.0259	0.04	0.0133	0.0111	0.0256	0.0822	0.0085	0.4782	0.8811	0.908	0.9473	11.9	9.288	2.57	Astrocytoma	G3	57	0	0.70411
TCGA-DU-8162-01	TCGA-DU-8162-01	0.0640175	-0.0087	0	0	0	0	0	0	12.28	0	0.0315	0.0671	0.0188	0.0151	0.0371	0.1151	0.011	0.3046	0.8849	0.8431	0.9292	11.39	10.15	0.7448	Oligoastrocytoma	G3	61	1	1.21644
TCGA-HT-8015-01	TCGA-HT-8015-01	-0.00114866	-0.0046	0	0	0	0	0	0	12.31	0	0.0366	0.0438	0.0171	0.0122	0.044	0.1151	0.0122	0.2082	0.7897	0.8715	0.9476	11.51	8.464	0	Astrocytoma	G2	21	0	0.00821918
TCGA-HT-A5RC-01	TCGA-HT-A5RC-01	0.00561943	0.165392	0	0	0	0	0	0	12.31	0	0.0354	0.0354	0.0187	0.0128	0.0512	0.1295	0.0136	0.3314	0.8139	0.8567	0.9375	11.5	9.494	7.654	Astrocytoma	G3	70	1	0.443836
TCGA-HT-7476-01	TCGA-HT-7476-01	0.00682338	0.00678834	0	0	1	1	0	0	12.33	0	0.5419	0.5777	0.0732	0.0108	0.0432	0.1375	0.0074	0.2225	0.8715	0.9339	0.9487	12.51	8.993	0	Astrocytoma	G2	26	0	0.545205
TCGA-TM-A84B-01	TCGA-TM-A84B-01	0.157737	-0.0409367	0	0	0	0	0	0	12.34	0	0.0333	0.0675	0.0124	0.0133	0.0657	0.1109	0.0077	0.0987	0.8619	0.8727	0.8636	12.5	10.35	3.093	Astrocytoma	G3	40	1	2.07671
TCGA-FG-7643-01	TCGA-FG-7643-01	0.0072	0.1596	0	0	0	0	0	0	12.38	0	0.0369	0.0382	0.0137	0.0101	0.0273	0.1077	0.0084	0.2645	0.8728	0.7949	0.9144	12.1	8.813	0	Oligoastrocytoma	G2	49	0	1.67397
TCGA-E1-A7YM-01	TCGA-E1-A7YM-01	0.0232546	0.0593979	0	0	0	0	0	0	12.41	0	0.0241	0.0541	0.0151	0.0101	0.0323	0.0961	0.0095	0.1615	0.7267	0.8763	0.9352	12.6	9.472	3.069	Astrocytoma	G3	63	1	1.77534
TCGA-FG-A4MW-01	TCGA-FG-A4MW-01	0.0554598	0.451182	0	0	0	0	0	0	12.41	0	0.0271	0.043	0.0116	0.013	0.053	0.1236	0.0085	0.4199	0.8501	0.8883	0.9519	12.24	8.97	3.5	Oligoastrocytoma	G3	63	1	1.53151
TCGA-DU-A5TT-01	TCGA-DU-A5TT-01	0.23824	0.0211766	0	0	1	0	0	0	12.42	0	0.0498	0.0391	0.0145	0.0126	0.0584	0.1298	0.0128	0.1685	0.6864	0.81	0.9439	13.8	10.54	3.203	Oligodendroglioma	G3	70	0	2.03562
TCGA-DU-5852-01	TCGA-DU-5852-01	0.0685992	0.103399	0	0	0	0	0	0	12.42	0	0.0258	0.0358	0.0112	0.0096	0.0608	0.1198	0.0066	0.2704	0.8089	0.9027	0.9547	12.22	13.3	4.24	Oligoastrocytoma	G3	61	1	0.561644
TCGA-S9-A6WM-01	TCGA-S9-A6WM-01	0.144828	0.270685	0	0	0	0	0	0	12.43	0	0.0282	0.0437	0.0148	0.0149	0.0243	0.0833	0.0111	0.5146	0.9149	0.8332	0.9425	12.31	10.18	3.743	Astrocytoma	G3	59	0	1.65479
TCGA-QH-A6XC-01	TCGA-QH-A6XC-01	-0.0330816	0.3685	0	0	0	0	0	0	12.46	0	0.0299	0.052	0.0181	0.0127	0.0478	0.1102	0.0083	0.4499	0.9327	0.899	0.9281	12.39	9.398	3.951	Astrocytoma	G3	48	0	1.39178
TCGA-P5-A77W-01	TCGA-P5-A77W-01	-0.286025	-0.27201	1	1	0	0	1	0	12.48	1	0.3175	0.0587	0.0162	0.0107	0.0216	0.1069	0.0081	0.4551	0.921	0.885	0.9412	12.3	9.178	4.729	Oligoastrocytoma	G3	37	0	1.6
TCGA-HT-8109-01	TCGA-HT-8109-01	-0.259793	-0.23417	1	1	0	0	0	0	12.49	1	0.2522	0.1774	0.0787	0.0111	0.0992	0.0992	0.0079	0.362	0.8638	0.8531	0.9584	11.87	8.835	1.988	Oligodendroglioma	G3	64	0	0.463014
TCGA-HT-A4DV-01	TCGA-HT-A4DV-01	-0.156853	-0.158552	1	1	0	0	1	0	12.49	1	0.1678	0.0385	0.0135	0.0117	0.0509	0.0874	0.008	0.2582	0.8752	0.9127	0.9603	13.01	9.016	0.848	Oligodendroglioma	G3	51	0	2.16986
TCGA-VW-A7QS-01	TCGA-VW-A7QS-01	-0.34678	-0.35233	1	1	0	0	0	0	12.5	1	0.5871	0.1071	0.0157	0.0127	0.0314	0.0765	0.0096	0.2953	0.8915	0.8182	0.9269	11.83	9.759	2.989	Oligodendroglioma	G3	35	0	1.93425
TCGA-DB-A4XH-01	TCGA-DB-A4XH-01	-0.286844	-0.284091	1	1	0	0	0	0	12.5	1	0.6096	0.3194	0.0476	0.0479	0.0555	0.1212	0.0116	0.5072	0.8013	0.8941	0.9442	12.74	9.135	1.682	Oligoastrocytoma	G2	53	0	2.63562
TCGA-DH-5144-01	TCGA-DH-5144-01	-0.430663	-0.378932	1	1	0	1	1	1	12.52	1	0.2924	0.0408	0.0136	0.0115	0.0653	0.1828	0.0087	0.3395	0.9289	0.8994	0.97	11.86	8.976	3.105	Oligodendroglioma	G3	56	0	2.04932
TCGA-QH-A86X-01	TCGA-QH-A86X-01	-0.392888	-0.346514	1	1	0	0	1	1	12.52	1	0.3051	0.0391	0.0138	0.0124	0.0553	0.0841	0.0086	0.2362	0.8948	0.8642	0.9447	12.11	9.076	2.513	Oligodendroglioma	G2	33	0	0.923288
TCGA-P5-A77X-01	TCGA-P5-A77X-01	-0.340985	-0.304898	1	1	0	0	1	1	12.53	1	0.1007	0.0484	0.0161	0.018	0.0478	0.0931	0.009	0.2211	0.8575	0.8696	0.9487	12.2	9.309	0.8606	Oligoastrocytoma	G2	55	0	0.287671
TCGA-DU-7300-01	TCGA-DU-7300-01	-0.218891	-0.245271	1	1	1	0	0	1	12.55	1	0.2081	0.056	0.0179	0.0131	0.034	0.1152	0.0085	0.2402	0.8449	0.9124	0.9522	12.11	8.585	1.408	Oligodendroglioma	G3	53	1	5.16712
TCGA-RY-A840-01	TCGA-RY-A840-01	-0.385612	-0.341277	1	1	0	0	0	0	12.59	1	0.095	0.0505	0.0132	0.0129	0.049	0.1143	0.0089	0.199	0.9321	0.8915	0.962	12.2	9.763	2.861	Oligodendroglioma	G3	47	0	2.33973
TCGA-FG-A6J1-01	TCGA-FG-A6J1-01	-0.38494	-0.366136	1	1	0	0	1	0	12.59	1	0.3087	0.0572	0.0127	0.013	0.0269	0.1171	0.0092	0.33	0.8518	0.7957	0.9471	13.4	9.312	4.22	Oligodendroglioma	G2	44	0	1.36986
TCGA-HT-7608-01	TCGA-HT-7608-01	-0.3511	-0.300438	1	1	0	0	1	1	12.59	1	0.0336	0.0341	0.0186	0.0095	0.0309	0.1324	0.0109	0.1996	0.8477	0.8545	0.9412	13.19	9.149	1.136	Oligoastrocytoma	G2	61	0	1.83836
TCGA-HT-7481-01	TCGA-HT-7481-01	-0.231046	-0.201588	1	1	0	0	0	1	12.59	1	0.3254	0.0385	0.0117	0.0114	0.0402	0.1124	0.0076	0.2845	0.8533	0.9041	0.9593	12.1	8.702	3.181	Oligodendroglioma	G2	39	0	7.99452
TCGA-HT-A74L-01	TCGA-HT-A74L-01	-0.368977	-0.385282	1	1	0	0	0	0	12.61	1	0.2655	0.0317	0.0147	0.0108	0.0295	0.0823	0.0081	0.1706	0.9143	0.8024	0.9428	12.3	8.805	3.364	Oligoastrocytoma	G2	22	0	0.920548
TCGA-DU-7009-01	TCGA-DU-7009-01	-0.320324	-0.3253	1	1	0	0	0	0	12.62	1	0.238	0.1283	0.0135	0.01	0.0251	0.1301	0.0073	0.3467	0.9039	0.9182	0.9575	12.03	9.125	2.538	Oligodendroglioma	G2	32	1	12.863
TCGA-P5-A5F0-01	TCGA-P5-A5F0-01	-0.376576	-0.340971	1	1	0	0	1	0	12.63	1	0.3899	0.0485	0.0186	0.0126	0.0445	0.1147	0.0129	0.2915	0.9243	0.7925	0.9304	11.12	9.574	2.781	Oligodendroglioma	G2	33	0	0.786301
TCGA-IK-8125-01	TCGA-IK-8125-01	-0.263218	-0.276029	1	1	0	0	1	0	12.64	1	0.4049	0.0428	0.0134	0.0131	0.0609	0.1165	0.0095	0.1926	0.8922	0.8982	0.9505	11.89	9.029	3.315	Oligoastrocytoma	G3	62	0	3.56438
TCGA-TQ-A7RU-01	TCGA-TQ-A7RU-01	-0.41459	-0.410575	1	1	0	0	1	0	12.65	1	0.0781	0.0402	0.015	0.0124	0.0555	0.0897	0.0105	0.4664	0.9183	0.8128	0.9359	12.16	9.356	3.362	Oligodendroglioma	G2	51	0	2.8274
TCGA-HT-8010-01	TCGA-HT-8010-01	-0.246205	-0.187052	1	1	0	0	0	0	12.65	1	0.0442	0.0386	0.0154	0.0102	0.0252	0.0998	0.01	0.3086	0.7187	0.8805	0.9567	12.57	8.835	0.8887	Oligodendroglioma	G2	64	0	0.136986
TCGA-P5-A5F4-01	TCGA-P5-A5F4-01	-0.167546	0.0653369	1	1	1	0	0	0	12.67	1	0.0406	0.0512	0.0151	0.0129	0.0579	0.1044	0.0109	0.4611	0.8984	0.8338	0.9403	12.55	9.193	0	Oligodendroglioma	G3	35	0	0.632877
TCGA-DH-A7US-01	TCGA-DH-A7US-01	-0.281613	-0.258596	1	1	0	0	1	0	12.71	1	0.0806	0.0407	0.0185	0.0119	0.0387	0.0798	0.0108	0.3594	0.8601	0.8102	0.9237	12.77	9.412	4.133	Oligodendroglioma	G2	50	0	1.93425
TCGA-HT-7677-01	TCGA-HT-7677-01	-0.263399	-0.32149	1	1	0	0	1	1	12.71	1	0.0801	0.0459	0.0155	0.0126	0.0279	0.1211	0.0101	0.4657	0.861	0.8814	0.943	11.82	9.081	3.408	Oligodendroglioma	G3	53	0	1.35342
TCGA-HT-7480-01	TCGA-HT-7480-01	-0.371349	-0.322557	1	1	0	0	1	0	12.72	1	0.2038	0.0605	0.0205	0.012	0.0344	0.1232	0.0082	0.3857	0.9556	0.8941	0.9398	12.33	9.066	3.455	Oligodendroglioma	G2	33	0	6.26575
TCGA-S9-A6WE-01	TCGA-S9-A6WE-01	-0.363314	-0.318736	1	1	0	0	1	0	12.72	1	0.0365	0.0362	0.0174	0.0096	0.0471	0.0845	0.0095	0.263	0.914	0.736	0.9286	11.96	8.924	1.699	Oligodendroglioma	G2	34	0	11.2685
TCGA-FG-8187-01	TCGA-FG-8187-01	-0.252385	-0.255853	1	1	0	0	0	0	12.72	1	0.0372	0.0521	0.0156	0.0113	0.0322	0.1421	0.0107	0.2118	0.6322	0.8906	0.9583	13.09	9.041	1.976	Oligoastrocytoma	G2	31	0	1.67397
TCGA-QH-A6CY-01	TCGA-QH-A6CY-01	-0.263181	-0.241301	1	1	0	0	1	0	12.73	1	0.1466	0.037	0.0124	0.0146	0.0364	0.0887	0.0092	0.4716	0.908	0.879	0.9328	12.19	8.862	1.125	Oligoastrocytoma	G3	38	0	1.11781
TCGA-S9-A7J2-01	TCGA-S9-A7J2-01	-0.363234	-0.367425	1	1	0	0	1	0	12.74	1	0.1486	0.0409	0.0149	0.0123	0.0281	0.0774	0.0094	0.41	0.9461	0.8541	0.9534	12.4	9.392	4.405	Oligodendroglioma	G3	25	0	0.169863
TCGA-HT-7877-01	TCGA-HT-7877-01	-0.176771	-0.179616	1	1	0	0	1	0	12.74	1	0.2254	0.0543	0.0169	0.0117	0.0239	0.0893	0.0099	0.2645	0.871	0.9005	0.9453	12.07	8.611	3.131	Oligodendroglioma	G2	20	0	0.0109589
TCGA-S9-A7J1-01	TCGA-S9-A7J1-01	-0.2623	-0.262617	1	1	0	0	1	1	12.75	1	0.2648	0.0396	0.0162	0.01	0.053	0.0819	0.0097	0.2908	0.909	0.9014	0.9273	12.26	8.94	2.194	Oligodendroglioma	G2	43	0	0.682192
TCGA-W9-A837-01	TCGA-W9-A837-01	-0.303865	-0.309351	1	1	0	0	0	0	12.76	1	0.1219	0.0282	0.0122	0.0109	0.0657	0.0781	0.0088	0.2893	0.8329	0.7983	0.9422	12.77	8.892	2.104	Oligodendroglioma	G2	47	0	4.25479
TCGA-DB-A64V-01	TCGA-DB-A64V-01	-0.1882	-0.198549	1	1	0	0	1	1	12.76	1	0.2996	0.0465	0.0157	0.0085	0.0382	0.1005	0.0096	0.2675	0.8148	0.8702	0.9518	12.92	8.897	0.8979	Oligodendroglioma	G2	54	0	2.43562
TCGA-DB-A64R-01	TCGA-DB-A64R-01	-0.358387	-0.359852	1	1	0	0	1	0	12.77	1	0.4497	0.0665	0.0152	0.0127	0.0485	0.1136	0.0107	0.3286	0.9235	0.8839	0.9528	12.02	9.014	3.482	Oligodendroglioma	G2	24	0	2.61644
TCGA-FG-A710-01	TCGA-FG-A710-01	-0.358339	-0.315817	1	1	0	0	1	1	12.77	1	0.2301	0.036	0.0175	0.0129	0.0359	0.0915	0.0119	0.2751	0.8368	0.8637	0.9328	12.49	9.321	2.174	Oligodendroglioma	G2	50	0	3.05479
TCGA-RY-A83X-01	TCGA-RY-A83X-01	-0.277911	-0.276509	1	1	0	0	1	0	12.77	1	0.4387	0.0706	0.0114	0.0134	0.0657	0.101	0.0079	0.5635	0.8806	0.906	0.9579	12.57	9.434	3.583	Oligodendroglioma	G2	46	0	2.5726
TCGA-RY-A847-01	TCGA-RY-A847-01	-0.430764	-0.316312	1	1	0	0	0	1	12.78	1	0.1317	0.0423	0.0159	0.0127	0.0442	0.0818	0.0114	0.3498	0.7131	0.8693	0.9271	12.59	9.047	2.453	Oligodendroglioma	G2	45	0	2.55616
TCGA-DB-A4XA-01	TCGA-DB-A4XA-01	-0.336782	-0.303481	1	1	0	0	1	0	12.78	1	0.3451	0.0648	0.0119	0.0126	0.0576	0.0749	0.007	0.2899	0.892	0.8983	0.9514	12.7	9.397	2.705	Oligoastrocytoma	G2	30	0	1.56986
TCGA-DU-8164-01	TCGA-DU-8164-01	-0.431123	-0.351973	1	1	0	0	0	1	12.81	1	0.0784	0.0588	0.0145	0.0134	0.0309	0.1136	0.0094	0.3131	0.9095	0.8446	0.9343	11.67	8.941	2.374	Oligodendroglioma	G2	51	0	1.78356
TCGA-HT-7620-01	TCGA-HT-7620-01	-0.130893	-0.142618	1	1	0	0	0	1	12.82	1	0.1416	0.0364	0.0162	0.013	0.0532	0.135	0.0111	0.356	0.8589	0.8773	0.9262	13.08	8.99	1.038	Oligodendroglioma	G3	40	0	1.18904
TCGA-R8-A6ML-01	TCGA-R8-A6ML-01	-0.452012	-0.40231	1	1	0	0	1	0	12.84	1	0.4339	0.0581	0.0133	0.0132	0.032	0.1096	0.0087	0.273	0.8862	0.8502	0.9517	12	8.746	2.12	Oligodendroglioma	G3	52	0	7.83562
TCGA-DB-A64Q-01	TCGA-DB-A64Q-01	-0.427265	-0.394242	1	1	0	0	1	1	12.84	1	0.0386	0.0378	0.014	0.0114	0.0418	0.0989	0.0106	0.1491	0.8647	0.8836	0.9511	11.58	9.01	0.4959	Oligoastrocytoma	G2	31	0	0.49863
TCGA-QH-A65Z-01	TCGA-QH-A65Z-01	-0.372541	-0.34964	1	1	0	0	1	0	12.84	1	0.1653	0.0382	0.0172	0.0112	0.0264	0.1046	0.0104	0.5241	0.9406	0.8808	0.9477	12.66	9.646	2.303	Oligodendroglioma	G2	54	0	1.16986
TCGA-HT-7881-01	TCGA-HT-7881-01	-0.175111	-0.152231	1	1	0	0	0	0	12.84	1	0.1098	0.0343	0.016	0.011	0.0325	0.0802	0.0091	0.2735	0.7773	0.8977	0.9459	12.53	8.696	1.6	Oligodendroglioma	G2	38	0	2.95616
TCGA-HT-7695-01	TCGA-HT-7695-01	-0.279638	-0.27815	1	1	0	0	1	0	12.85	1	0.1222	0.068	0.0142	0.013	0.0457	0.1171	0.0087	0.3713	0.8662	0.9105	0.9604	11.87	8.918	2.265	Oligodendroglioma	G2	29	0	1.21096
TCGA-DB-A64U-01	TCGA-DB-A64U-01	-0.330212	-0.28406	1	1	0	0	1	0	12.93	1	0.0839	0.0354	0.0172	0.0125	0.0545	0.0993	0.0106	0.3167	0.8441	0.9173	0.9377	12.39	9.117	3.179	Oligoastrocytoma	G2	38	0	2.31781
TCGA-FG-7638-01	TCGA-FG-7638-01	-0.358055	-0.367369	1	1	0	1	1	0	12.94	1	0.4139	0.0528	0.0138	0.0112	0.0324	0.1018	0.0093	0.2871	0.9491	0.839	0.9543	12.51	9.426	2.16	Oligodendroglioma	G3	31	0	1.87945
TCGA-KT-A74X-01	TCGA-KT-A74X-01	-0.254295	-0.277473	1	1	0	0	1	0	12.94	1	0.1368	0.0432	0.0161	0.0125	0.024	0.1047	0.009	0.3834	0.9372	0.8816	0.9319	12.34	9.187	2.242	Oligoastrocytoma	G3	26	0	1.2
TCGA-S9-A6TW-01	TCGA-S9-A6TW-01	-0.186265	-0.242996	1	1	0	0	1	0	12.94	1	0.0327	0.0471	0.0156	0.0137	0.0258	0.1258	0.0097	0.4526	0.7452	0.9057	0.9494	12.08	9.346	2.439	Oligodendroglioma	G3	40	0	3.42466
TCGA-HW-7495-01	TCGA-HW-7495-01	-0.241579	-0.237443	1	1	0	0	0	0	12.95	1	0.2413	0.0571	0.0146	0.012	0.027	0.144	0.008	0.3379	0.8457	0.919	0.9464	12.4	8.933	2.025	Oligodendroglioma	G2	45	0	2.95342
TCGA-HT-7605-01	TCGA-HT-7605-01	-0.293417	-0.257332	1	1	0	0	0	0	12.97	1	0.2492	0.0549	0.0121	0.011	0.0231	0.0908	0.0067	0.3378	0.857	0.8347	0.9418	12.85	9.189	0.6532	Oligodendroglioma	G2	38	0	0.380822
TCGA-TQ-A7RI-01	TCGA-TQ-A7RI-01	-0.361045	-0.338636	1	1	0	0	1	0	13	1	0.0411	0.052	0.0252	0.0179	0.0367	0.0861	0.016	0.1804	0.8515	0.769	0.9326	11.98	9.807	2.117	Oligodendroglioma	G2	37	0	0.169863
TCGA-HT-7875-01	TCGA-HT-7875-01	-0.321249	-0.32583	1	1	0	0	1	0	13.02	1	0.042	0.0448	0.0157	0.0106	0.069	0.1118	0.0097	0.2962	0.9173	0.9027	0.9278	12.38	9.465	2.906	Oligodendroglioma	G2	56	0	0.0273973
TCGA-FG-8186-01	TCGA-FG-8186-01	-0.38511	-0.338	1	1	0	0	0	0	13.03	1	0.2175	0.055	0.0128	0.0117	0.0338	0.1244	0.0096	0.2041	0.9348	0.892	0.9517	12.18	9.215	1.024	Oligoastrocytoma	G3	42	0	1.33425
TCGA-S9-A6U2-01	TCGA-S9-A6U2-01	-0.229615	-0.225929	1	1	0	0	1	0	13.03	1	0.3548	0.0512	0.018	0.012	0.0294	0.1143	0.0101	0.3591	0.9308	0.851	0.9349	12.74	9.719	1.275	Oligodendroglioma	G2	48	0	2.48767
TCGA-P5-A781-01	TCGA-P5-A781-01	-0.275243	-0.292328	1	1	0	0	0	0	13.05	1	0.4273	0.1345	0.0164	0.0106	0.032	0.0997	0.0096	0.3875	0.8396	0.8533	0.9183	12.77	9.398	1.779	Astrocytoma	G3	34	0	0.367123
TCGA-QH-A65V-01	TCGA-QH-A65V-01	-0.244412	-0.25009	1	1	0	0	1	0	13.05	1	0.0648	0.0404	0.0161	0.0114	0.0443	0.1183	0.0116	0.2679	0.8898	0.8988	0.9454	12.82	9.356	2.114	Oligodendroglioma	G2	43	0	1.05205
TCGA-HW-7486-01	TCGA-HW-7486-01	-0.187673	-0.188037	1	1	0	0	0	0	13.05	1	0.082	0.0287	0.0128	0.0094	0.024	0.0961	0.006	0.3423	0.9145	0.9186	0.9666	12.93	8.885	1.647	Oligodendroglioma	G2	37	0	4.71507
TCGA-QH-A6X5-01	TCGA-QH-A6X5-01	-0.269937	-0.281088	1	1	0	0	1	0	13.07	1	0.0376	0.0492	0.0159	0.014	0.0394	0.096	0.0109	0.2447	0.7554	0.8734	0.9447	12.92	9.278	1.544	Oligoastrocytoma	G2	58	0	1.36164
TCGA-FG-A60K-01	TCGA-FG-A60K-01	-0.423875	-0.375091	1	1	0	0	1	0	13.11	1	0.054	0.0467	0.0136	0.0117	0.042	0.1128	0.0103	0.3476	0.8737	0.9091	0.9587	12.35	9.239	3.035	Oligoastrocytoma	G2	34	0	1.48493
TCGA-DU-5870-01	TCGA-DU-5870-01	-0.293384	-0.213858	1	1	0	0	1	0	13.12	1	0.2799	0.0403	0.0131	0.0107	0.0249	0.0776	0.0075	0.2299	0.8573	0.8988	0.9524	12.19	9.505	1.494	Oligodendroglioma	G2	34	0	15.1945
TCGA-QH-A6CU-01	TCGA-QH-A6CU-01	-0.279797	-0.348206	1	1	0	0	0	0	13.14	1	0.0717	0.0384	0.0135	0.0087	0.0268	0.1045	0.0081	0.231	0.8516	0.798	0.9365	13.55	9.261	1.69	Oligodendroglioma	G3	52	0	1.23562
TCGA-R8-A6MK-01	TCGA-R8-A6MK-01	-0.349356	-0.308957	1	1	0	0	1	0	13.15	1	0.0268	0.0329	0.0147	0.0127	0.0283	0.0876	0.0082	0.2186	0.8838	0.8866	0.945	13.13	8.957	4.015	Oligodendroglioma	G2	40	0	7.40274
TCGA-TQ-A7RG-01	TCGA-TQ-A7RG-01	-0.356629	-0.311708	1	1	0	0	0	0	13.16	1	0.048	0.034	0.0181	0.0129	0.0304	0.0887	0.0104	0.2533	0.9389	0.7991	0.9268	12.43	9.283	2.303	Oligoastrocytoma	G2	36	0	1.6411
TCGA-VM-A8CE-01	TCGA-VM-A8CE-01	-0.338185	-0.296954	1	1	0	0	1	0	13.17	1	0.1034	0.027	0.014	0.0125	0.0726	0.0696	0.0093	0.3358	0.813	0.9026	0.932	13.06	9.172	2.964	Oligodendroglioma	G2	25	0	3.26301
TCGA-S9-A6U5-01	TCGA-S9-A6U5-01	-0.312271	-0.274781	1	1	0	0	1	0	13.23	1	0.1231	0.0339	0.0137	0.0137	0.0238	0.0649	0.0102	0.2515	0.8839	0.8812	0.934	12.82	9.195	1.426	Astrocytoma	G2	33	0	2.71781
TCGA-DB-5278-01	TCGA-DB-5278-01	-0.278274	-0.2786	1	1	0	0	1	0	13.27	1	0.053	0.0367	0.0165	0.011	0.0398	0.1329	0.0099	0.3829	0.8047	0.8939	0.9603	12.41	9.449	0	Oligodendroglioma	G2	17	0	7.59452
TCGA-TM-A84S-01	TCGA-TM-A84S-01	-0.268855	-0.265002	1	1	0	0	0	0	13.42	1	0.1031	0.0432	0.0142	0.0121	0.0423	0.083	0.0103	0.3298	0.8702	0.8595	0.9367	13.06	9.639	2.687	Oligodendroglioma	G3	36	0	1.24384
TCGA-RY-A843-01	TCGA-RY-A843-01	0.00200065	-0.0099	0	1	0	0	0	0	12.48	1	0.1936	0.0754	0.0136	0.0154	0.0653	0.1054	0.01	0.2362	0.8891	0.8283	0.9529	13.09	8.748	2.583	Astrocytoma	G3	30	0	0.172603
TCGA-DU-7304-01	TCGA-DU-7304-01	-0.00263055	-0.0507	0	1	1	1	0	0	12.49	1	0.0319	0.0437	0.012	0.0113	0.0523	0.1035	0.0085	0.3304	0.9324	0.8745	0.9588	12.72	8.484	0	Oligoastrocytoma	G3	43	1	1.94247
TCGA-DH-A7UV-01	TCGA-DH-A7UV-01	-0.00235647	-0.00935369	0	1	1	1	0	0	12.5	1	0.0422	0.0309	0.0168	0.0119	0.0538	0.0864	0.0116	0.4663	0.9267	0.8622	0.9474	12.76	8.936	0	Astrocytoma	G3	49	0	1.55068
TCGA-HT-7884-01	TCGA-HT-7884-01	0.0273838	0.0356	0	1	1	1	0	0	12.5	1	0.3193	0.248	0.1914	0.0109	0.0385	0.1733	0.0093	0.4086	0.9026	0.8578	0.9595	12.6	8.547	0	Astrocytoma	G2	44	0	0.939726
TCGA-FG-A70Y-01	TCGA-FG-A70Y-01	-0.00890152	-0.061907	0	1	1	1	0	0	12.51	1	0.3037	0.3314	0.0351	0.014	0.0657	0.0926	0.0102	0.4199	0.8844	0.8272	0.9234	13.1	8.912	0	Oligodendroglioma	G2	20	0	2.37808
TCGA-FN-7833-01	TCGA-FN-7833-01	0.0173487	-0.00615856	0	1	1	1	0	0	12.51	1	0.1644	0.0588	0.0154	0.0121	0.0242	0.0916	0.0092	0.475	0.92	0.8613	0.954	12.75	8.41	0	Oligoastrocytoma	G3	25	0	2.29315
TCGA-DU-7008-01	TCGA-DU-7008-01	0.0342691	-0.0161	0	1	1	1	0	0	12.51	1	0.034	0.0246	0.0099	0.0086	0.0392	0.0802	0.0064	0.2055	0.9508	0.9172	0.949	12.23	9.134	0	Oligodendroglioma	G2	41	0	13.0192
TCGA-HT-7475-01	TCGA-HT-7475-01	0.164348	-0.257155	0	1	1	1	0	0	12.51	1	0.0386	0.0371	0.0132	0.0106	0.0253	0.1166	0.0099	0.5271	0.9201	0.9041	0.9681	12.13	8.594	0.4115	Oligoastrocytoma	G3	67	0	1.45205
TCGA-HT-A618-01	TCGA-HT-A618-01	0.100515	-0.0025696	0	1	1	1	0	0	12.53	1	0.0379	0.0423	0.0147	0.011	0.0457	0.1	0.0099	0.2918	0.883	0.8701	0.9519	12.01	8.904	0	Astrocytoma	G3	37	0	1.40274
TCGA-QH-A6CW-01	TCGA-QH-A6CW-01	-0.0367113	0.0019	0	1	1	1	0	0	12.54	1	0.1494	0.0518	0.0149	0.0149	0.0265	0.0933	0.009	0.5057	0.9425	0.8143	0.9142	13.23	8.745	0	Oligoastrocytoma	G3	43	0	1.13425
TCGA-TQ-A7RJ-01	TCGA-TQ-A7RJ-01	0.008	-0.0061	0	1	1	1	0	0	12.54	1	0.0601	0.0457	0.0284	0.0237	0.0459	0.0834	0.0223	0.3484	0.9269	0.6888	0.8866	12.8	8.986	0	Oligoastrocytoma	G2	25	0	3.36712
TCGA-VM-A8CH-01	TCGA-VM-A8CH-01	0.00306827	-0.0307472	0	1	0	1	0	0	12.54	1	0.0376	0.0545	0.014	0.0146	0.0435	0.1048	0.0089	0.1961	0.9192	0.874	0.9428	12.26	8.581	0	Astrocytoma	G2	24	0	1.95616
TCGA-HT-7880-01	TCGA-HT-7880-01	0.00394966	0.0026	0	1	1	1	0	0	12.56	1	0.0293	0.0344	0.014	0.0123	0.0268	0.0821	0.0099	0.2873	0.7594	0.9131	0.9549	12.79	8.455	0.3976	Oligoastrocytoma	G2	30	0	0.443836
TCGA-DU-7298-01	TCGA-DU-7298-01	0.0756	-0.128067	0	1	1	1	0	0	12.56	1	0.1264	0.0495	0.0118	0.0101	0.0222	0.1166	0.0079	0.3346	0.8935	0.9447	0.9544	12.08	8.87	0	Astrocytoma	G3	38	1	1.57808
TCGA-HT-7690-01	TCGA-HT-7690-01	0.0849972	0.0728	0	1	1	1	0	0	12.58	1	0.0321	0.0514	0.0177	0.0115	0.0263	0.1166	0.0088	0.1058	0.922	0.799	0.9576	12.19	8.999	0.6466	Oligoastrocytoma	G3	29	0	0.00821918
TCGA-HT-7686-01	TCGA-HT-7686-01	0.183583	-0.0110216	0	1	1	1	0	0	12.58	1	0.0307	0.0432	0.0134	0.0142	0.0321	0.1484	0.0109	0.4743	0.8287	0.9232	0.9458	11.25	8.341	0	Astrocytoma	G3	29	0	3.56164
TCGA-FG-8182-01	TCGA-FG-8182-01	-0.0026	-0.0116036	0	1	1	1	0	0	12.59	1	0.039	0.0452	0.0148	0.012	0.0391	0.1101	0.0099	0.1749	0.8897	0.8619	0.9331	12.42	8.924	0	Oligodendroglioma	G2	35	0	1.13973
TCGA-CS-6666-01	TCGA-CS-6666-01	-0.00255701	-0.0175139	0	1	1	1	0	0	12.59	1	0.028	0.0354	0.0127	0.0101	0.0271	0.1089	0.0082	0.6301	0.8996	0.8642	0.9366	12.5	8.826	0	Astrocytoma	G3	22	0	3.91233
TCGA-TQ-A7RK-01	TCGA-TQ-A7RK-01	0.0027	-0.0498603	0	1	1	1	0	0	12.59	1	0.028	0.0371	0.0123	0.0127	0.0258	0.0528	0.0097	0.4297	0.9087	0.8624	0.9338	12.66	9.265	0.5243	Oligoastrocytoma	G2	29	0	3.67397
TCGA-DB-A75O-01	TCGA-DB-A75O-01	0.0195	-0.00707591	0	1	1	1	0	0	12.59	1	0.0322	0.0481	0.0162	0.0132	0.0278	0.0954	0.0104	0.2948	0.723	0.8921	0.9408	14.02	8.402	1.12	Astrocytoma	G3	29	0	2.56164
TCGA-HT-7604-01	TCGA-HT-7604-01	-0.0393259	-0.0462176	0	1	1	1	0	0	12.6	1	0.0264	0.0366	0.014	0.012	0.0373	0.1062	0.0089	0.0964	0.7249	0.8665	0.9485	12.48	9.34	0	Astrocytoma	G2	50	0	10.2055
TCGA-CS-6290-01	TCGA-CS-6290-01	0.0040185	-0.0161236	0	1	1	0	0	0	12.61	1	0.0254	0.0247	0.0116	0.0096	0.0289	0.0988	0.0155	0.3731	0.8629	0.8829	0.9397	13.4	9.149	0	Astrocytoma	G3	31	1	3.11507
TCGA-HT-7607-01	TCGA-HT-7607-01	-0.122816	-0.113916	0	1	0	0	0	0	12.61	1	0.2298	0.043	0.0139	0.0117	0.0496	0.1213	0.0089	0.2936	0.7845	0.8742	0.9413	12.06	8.251	1.231	Astrocytoma	G2	61	1	0.263014
TCGA-DU-8167-01	TCGA-DU-8167-01	0.0172372	0.0542	0	1	1	1	0	0	12.62	1	0.1101	0.0541	0.0141	0.0131	0.036	0.1166	0.01	0.4522	0.9224	0.9272	0.9506	12.13	8.815	0	Oligoastrocytoma	G2	69	0	1.29041
TCGA-P5-A5EZ-01	TCGA-P5-A5EZ-01	0.0434	-0.101784	0	1	1	0	0	0	12.62	1	0.0393	0.0517	0.0187	0.0117	0.0403	0.0911	0.0116	0.6077	0.8779	0.9263	0.9474	12.58	8.946	0	Astrocytoma	G3	39	0	0.191781
TCGA-TM-A7CA-01	TCGA-TM-A7CA-01	-0.0072	-0.0077	0	1	1	1	0	0	12.63	1	0.0393	0.0385	0.0224	0.018	0.0398	0.0682	0.019	0.1261	0.9053	0.8554	0.9056	12.38	8.918	0.5604	Astrocytoma	G2	44	0	2.89863
TCGA-E1-5305-01	TCGA-E1-5305-01	0.0444563	-0.307101	0	1	1	1	0	0	12.64	1	0.0553	0.0348	0.0163	0.0074	0.0597	0.1266	0.0069	0.3116	0.9604	0.8401	0.9415	12.73	8.761	0	Astrocytoma	G3	34	1	6.66575
TCGA-FG-6690-01	TCGA-FG-6690-01	0.000149861	-0.120722	0	1	1	1	0	0	12.65	1	0.0383	0.0492	0.0117	0.011	0.0292	0.1376	0.0096	0.2228	0.8651	0.8453	0.9192	13.12	8.79	0	Oligodendroglioma	G2	70	0	3.54521
TCGA-S9-A6U6-01	TCGA-S9-A6U6-01	0.00952269	0.0029	0	1	1	1	0	0	12.65	1	0.0576	0.0344	0.0156	0.0134	0.0394	0.0689	0.0121	0.3194	0.9354	0.7214	0.9156	13.06	8.659	0	Astrocytoma	G3	28	0	2.92877
TCGA-WY-A85E-01	TCGA-WY-A85E-01	0.0319	-0.0495875	0	1	1	1	0	0	12.65	1	0.0453	0.0503	0.0144	0.0114	0.0569	0.1137	0.007	0.4152	0.9193	0.9036	0.949	12.13	9.411	0	Oligoastrocytoma	G2	48	0	1.73425
TCGA-DB-A75L-01	TCGA-DB-A75L-01	0.0180799	-0.0730953	0	1	1	0	0	0	12.65	1	0.0348	0.0499	0.0156	0.0125	0.0269	0.095	0.0099	0.157	0.8306	0.8673	0.9434	12.19	8.458	0.4844	Astrocytoma	G3	36	0	0.936986
TCGA-E1-A7Z6-01	TCGA-E1-A7Z6-01	0.0033218	-0.0015	0	1	1	1	0	0	12.66	1	0.0269	0.0327	0.0152	0.0121	0.0614	0.087	0.0098	0.3446	0.7894	0.9088	0.9476	13.13	8.418	0	Astrocytoma	G2	41	1	2.69589
TCGA-DB-5276-01	TCGA-DB-5276-01	0.0096	0.0105	0	1	1	1	0	0	12.66	1	0.1156	0.0304	0.0176	0.0123	0.0736	0.1733	0.0102	0.4116	0.8824	0.91	0.9645	11.57	8.361	0	Oligoastrocytoma	G3	32	0	6.07671
TCGA-FG-6689-01	TCGA-FG-6689-01	0.0177907	0.0244	0	1	1	1	0	0	12.66	1	0.0475	0.0451	0.0134	0.0115	0.028	0.0798	0.0087	0.3428	0.8718	0.8663	0.9287	12.46	8.337	0	Astrocytoma	G2	30	0	0.520548
TCGA-P5-A735-01	TCGA-P5-A735-01	0.0232242	-0.0338701	0	1	1	1	0	0	12.66	1	0.0359	0.0522	0.0154	0.0138	0.0338	0.1071	0.009	0.3398	0.9257	0.8001	0.9266	13.2	8.862	0	Astrocytoma	G2	38	0	0.8
TCGA-HT-A5RB-01	TCGA-HT-A5RB-01	0.0401	0.014	0	1	1	1	0	0	12.66	1	0.0399	0.0503	0.0218	0.0125	0.0517	0.1321	0.0115	0.5463	0.9131	0.8396	0.9449	11.92	8.949	0	Astrocytoma	G2	24	0	0.00821918
TCGA-HT-7689-01	TCGA-HT-7689-01	0.0712	-0.0605759	0	1	1	1	0	0	12.66	1	0.0368	0.0533	0.0179	0.0129	0.0323	0.1367	0.0106	0.2402	0.8047	0.7666	0.9362	12.87	9.051	0	Oligodendroglioma	G2	58	0	1.24658
TCGA-S9-A6WQ-01	TCGA-S9-A6WQ-01	-0.0212632	-0.0224	0	1	1	1	0	0	12.67	1	0.1068	0.0807	0.015	0.012	0.0306	0.0851	0.009	0.394	0.8868	0.8596	0.9433	12.59	9.067	0	Oligoastrocytoma	G2	57	0	1.1726
TCGA-HW-8321-01	TCGA-HW-8321-01	0.0141701	-0.0118094	0	1	1	0	0	0	12.67	1	0.1832	0.0431	0.0174	0.0141	0.0408	0.0952	0.0102	0.1375	0.9054	0.8851	0.9453	12.07	8.604	0.4046	Astrocytoma	G3	31	0	3.54521
TCGA-DH-A7UT-01	TCGA-DH-A7UT-01	-0.0023	-0.00114621	0	1	1	0	0	0	12.69	1	0.0282	0.04	0.0148	0.0098	0.0435	0.0786	0.0087	0.2397	0.9156	0.8714	0.924	12.65	9.271	0	Astrocytoma	G3	30	1	1.45479
TCGA-DU-A6S7-01	TCGA-DU-A6S7-01	0.0211735	-0.0181797	0	1	1	1	0	0	12.71	1	0.0782	0.045	0.0166	0.0116	0.0247	0.1175	0.0096	0.1845	0.9143	0.8959	0.9406	12.86	8.927	0	Astrocytoma	G3	27	0	1.74795
TCGA-TQ-A7RF-01	TCGA-TQ-A7RF-01	0.0326365	-0.165118	0	1	1	0	0	0	12.71	1	0.0551	0.0394	0.0167	0.0104	0.031	0.1034	0.0095	0.4652	0.9389	0.8564	0.9206	12.89	8.996	0	Oligodendroglioma	G3	27	0	1.78082
TCGA-TM-A84L-01	TCGA-TM-A84L-01	0.0204074	0.00808467	0	1	1	1	0	0	12.72	1	0.0302	0.0393	0.0148	0.0118	0.0412	0.0933	0.0088	0.5658	0.8968	0.8512	0.9427	13.1	8.831	0	Oligoastrocytoma	G2	31	1	3.40274
TCGA-DB-A4XB-01	TCGA-DB-A4XB-01	0.00247176	-0.233055	0	1	1	1	0	0	12.73	1	0.3925	0.0923	0.0135	0.0126	0.0522	0.0715	0.0086	0.5651	0.9311	0.9027	0.9615	12.8	9.23	0	Astrocytoma	G3	38	0	2.51781
TCGA-TM-A7CF-01	TCGA-TM-A7CF-01	0.0108844	-0.0729299	0	1	1	0	0	0	12.73	1	0.0338	0.0512	0.0165	0.0119	0.0258	0.102	0.0101	0.2977	0.8989	0.8426	0.9468	12.64	8.748	0.6341	Astrocytoma	G2	41	0	5.44932
TCGA-S9-A6WO-01	TCGA-S9-A6WO-01	-0.0339692	-0.0149902	0	1	1	1	0	0	12.74	1	0.0267	0.0396	0.0149	0.0119	0.0307	0.0985	0.0101	0.374	0.9117	0.8948	0.9393	12.95	8.942	0	Astrocytoma	G2	29	0	1.55068
TCGA-TQ-A7RH-01	TCGA-TQ-A7RH-01	0.0350248	-0.312368	0	1	1	1	0	0	12.74	1	0.0478	0.043	0.0142	0.0116	0.0358	0.0934	0.0105	0.4148	0.9209	0.8996	0.9405	12.17	9.557	0	Oligoastrocytoma	G2	39	0	1.33151
TCGA-TM-A84T-01	TCGA-TM-A84T-01	-0.0519221	-0.047829	0	1	1	1	0	0	12.75	1	0.0397	0.0469	0.0127	0.0105	0.0447	0.102	0.0094	0.4182	0.927	0.8903	0.9592	12.67	9.033	0	Oligoastrocytoma	G2	19	0	1.98356
TCGA-S9-A6U8-01	TCGA-S9-A6U8-01	-0.0085426	-0.0126	0	1	1	1	0	0	12.75	1	0.304	0.0624	0.0201	0.0114	0.0316	0.0642	0.0099	0.2455	0.8887	0.7516	0.9509	13.13	8.916	0	Astrocytoma	G2	24	1	8.1863
TCGA-DB-5270-01	TCGA-DB-5270-01	-0.00609897	-0.0655647	0	1	1	1	0	0	12.75	1	0.0393	0.0396	0.0172	0.0167	0.0657	0.1713	0.0122	0.5314	0.8781	0.9094	0.9523	12.63	9.109	0	Oligoastrocytoma	G3	38	0	10.2274
TCGA-WY-A85B-01	TCGA-WY-A85B-01	0.0271452	0.0120644	0	1	1	1	0	0	12.75	1	0.0347	0.0437	0.012	0.0136	0.0635	0.1427	0.0077	0.3303	0.9047	0.8525	0.9397	12.69	9.411	0	Astrocytoma	G2	24	0	3.81644
TCGA-HW-A5KL-01	TCGA-HW-A5KL-01	0.00703403	0.0089	0	1	1	1	0	0	12.76	1	0.353	0.0515	0.0171	0.0111	0.0489	0.0481	0.0105	0.4908	0.9166	0.8445	0.9514	12.75	8.645	0	Astrocytoma	G2	42	0	2.40548
TCGA-TM-A7CF-02	TCGA-TM-A7CF-02	0.039095	-0.086563	0	1	1	0	0	0	12.76	1	0.0309	0.0523	0.017	0.0137	0.0256	0.0787	0.0092	0.2259	0.9336	0.7794	0.9377	13.2	8.794	0	Astrocytoma	G2	41	0	5.44932
TCGA-HW-A5KM-01	TCGA-HW-A5KM-01	0.0240084	-0.0166	0	1	1	1	0	0	12.77	1	0.0341	0.0432	0.0182	0.0114	0.0418	0.0884	0.0125	0.2457	0.7824	0.923	0.9425	12.72	8.638	0	Astrocytoma	G2	35	0	1.72603
TCGA-FG-8191-01	TCGA-FG-8191-01	0.0274188	0.0139	0	1	1	1	0	0	12.77	1	0.0403	0.0384	0.0161	0.0111	0.0482	0.1207	0.0112	0.4242	0.9206	0.8908	0.9538	12.82	8.421	0	Oligodendroglioma	G3	30	0	2.71781
TCGA-DU-A5TS-01	TCGA-DU-A5TS-01	-0.0319431	-0.056	0	1	0	1	0	0	12.77	1	0.4154	0.0656	0.0175	0.0127	0.0491	0.1409	0.0122	0.5747	0.9217	0.8827	0.9446	13.27	9.154	0.6961	Oligodendroglioma	G2	42	0	2.6411
TCGA-TQ-A7RV-01	TCGA-TQ-A7RV-01	-0.0079	0.0108591	0	1	1	1	0	0	12.8	1	0.1449	0.0474	0.0188	0.0114	0.0319	0.068	0.0101	0.6521	0.9392	0.8722	0.9417	13.11	9.023	0	Astrocytoma	G2	27	0	5.11781
TCGA-HT-A5R7-01	TCGA-HT-A5R7-01	0.0962244	-0.0136438	0	1	0	1	0	0	12.8	1	0.0378	0.0474	0.0179	0.0138	0.055	0.1267	0.0108	0.3507	0.7253	0.8247	0.9116	12.39	8.453	0.5644	Astrocytoma	G3	33	0	1.68493
TCGA-P5-A72X-01	TCGA-P5-A72X-01	0.00907575	-0.0054	0	1	1	1	0	0	12.82	1	0.0679	0.0428	0.0132	0.01	0.0164	0.0906	0.0103	0.3233	0.8887	0.8557	0.956	13.38	8.766	0	Astrocytoma	G3	21	0	1.10411
TCGA-HT-7609-01	TCGA-HT-7609-01	-0.0015	-0.0375067	0	1	1	0	0	0	12.82	1	0.0456	0.0433	0.0137	0.011	0.0252	0.1221	0.0152	0.6367	0.9288	0.8899	0.9551	12.76	8.678	0	Oligoastrocytoma	G3	34	0	3.83288
TCGA-P5-A731-01	TCGA-P5-A731-01	-0.105535	-0.166884	0	1	0	0	0	0	12.83	1	0.0369	0.0424	0.0172	0.0141	0.0258	0.1073	0.0091	0.1488	0.924	0.8543	0.9113	12.15	9.221	1.683	Oligoastrocytoma	G2	59	0	0.750685
TCGA-FG-8185-01	TCGA-FG-8185-01	-0.106699	-0.0012	0	1	1	1	0	0	12.84	1	0.4095	0.0534	0.0118	0.0126	0.0481	0.1354	0.0097	0.7716	0.9599	0.9323	0.9559	12.14	8.913	0	Astrocytoma	G3	37	0	1.1863
TCGA-DU-5872-01	TCGA-DU-5872-01	0.020681	-0.116511	0	1	1	1	0	0	12.84	1	0.0283	0.0395	0.0209	0.0113	0.0227	0.0841	0.0107	0.5605	0.9045	0.8259	0.9276	12.6	9.306	0	Oligoastrocytoma	G2	43	0	1.45753
TCGA-HT-7473-01	TCGA-HT-7473-01	-0.0265	-0.0236	0	1	1	1	0	0	12.85	1	0.0576	0.039	0.0135	0.0101	0.0488	0.1185	0.0082	0.2223	0.9156	0.9199	0.9578	12.03	9.507	0	Oligoastrocytoma	G2	28	0	1.37808
TCGA-FG-7636-01	TCGA-FG-7636-01	0.0120023	-0.178264	0	1	1	1	0	0	12.85	1	0.0215	0.0444	0.0141	0.0122	0.0378	0.1143	0.0087	0.2626	0.868	0.8702	0.9542	13.5	8.961	0	Astrocytoma	G3	48	0	1.49041
TCGA-DU-7015-01	TCGA-DU-7015-01	0.0355658	-0.026467	0	1	1	1	0	0	12.85	1	0.0386	0.0337	0.0104	0.0103	0.0244	0.1094	0.0076	0.2232	0.9042	0.8999	0.9639	12.43	9.529	0	Oligodendroglioma	G2	41	0	7.56438
TCGA-TQ-A7RR-01	TCGA-TQ-A7RR-01	0.0505	0.0618683	0	1	1	1	0	0	12.85	1	0.0319	0.0302	0.0156	0.012	0.0339	0.0881	0.0121	0.2896	0.8868	0.8773	0.9383	12.47	8.781	0	Oligoastrocytoma	G2	38	0	2.15616
TCGA-DH-A7UU-01	TCGA-DH-A7UU-01	0.0514397	0.0291804	0	1	1	0	0	0	12.85	1	0.6138	0.0568	0.0173	0.0103	0.0336	0.1149	0.0106	0.5353	0.9134	0.888	0.9441	12.95	9.349	0.5206	Astrocytoma	G3	43	0	1.14247
TCGA-S9-A7IZ-01	TCGA-S9-A7IZ-01	-0.013999	0.000716014	0	1	1	1	0	0	12.86	1	0.0243	0.0421	0.015	0.0134	0.0612	0.0929	0.0089	0.4377	0.9358	0.8593	0.9436	12.34	9.486	0	Astrocytoma	G3	48	0	1.66575
TCGA-P5-A736-01	TCGA-P5-A736-01	-0.0055	-0.018	0	1	1	1	0	0	12.86	1	0.0331	0.049	0.0162	0.0129	0.0294	0.0819	0.0081	0.4367	0.677	0.8824	0.9445	13.78	8.887	0	Astrocytoma	G3	44	0	0.630137
TCGA-FG-A711-01	TCGA-FG-A711-01	0.0098	-0.140798	0	1	1	1	0	0	12.89	1	0.0426	0.045	0.0291	0.0205	0.039	0.0913	0.0174	0.1963	0.768	0.8145	0.9017	13.43	8.799	0	Oligodendroglioma	G2	33	1	4.05753
TCGA-TM-A7C4-01	TCGA-TM-A7C4-01	0.0172905	-0.0065	0	1	1	1	0	0	12.89	1	0.0941	0.0352	0.0127	0.011	0.0443	0.0767	0.0098	0.4441	0.8706	0.8285	0.9387	12.99	8.822	0.572	Astrocytoma	G2	39	0	4.0274
TCGA-WH-A86K-01	TCGA-WH-A86K-01	0.138469	0.0087	0	1	1	0	0	0	12.89	1	0.038	0.0333	0.0143	0.012	0.0348	0.0992	0.0092	0.4502	0.8932	0.8493	0.9411	13.54	8.925	0	Astrocytoma	G2	65	0	1.10959
TCGA-DU-7306-01	TCGA-DU-7306-01	-0.0278724	0.0117615	0	1	1	1	0	0	12.91	1	0.1384	0.0601	0.0156	0.0134	0.0333	0.1222	0.0092	0.4416	0.713	0.9304	0.9554	12.98	8.437	0	Oligoastrocytoma	G2	67	0	3.49863
TCGA-QH-A6X9-01	TCGA-QH-A6X9-01	-0.00596337	-0.0876489	0	1	1	1	0	0	12.91	1	0.0284	0.053	0.0162	0.0142	0.0343	0.0878	0.0102	0.3671	0.8829	0.8004	0.9053	12.45	8.989	0	Oligodendroglioma	G2	73	0	0.158904
TCGA-E1-A7Z4-01	TCGA-E1-A7Z4-01	0.0507	-0.0142569	0	1	1	1	0	0	12.91	1	0.0305	0.0324	0.0159	0.0099	0.0463	0.0807	0.0093	0.2797	0.9409	0.888	0.9451	13.07	8.885	0.5047	Astrocytoma	G2	35	1	12.0877
TCGA-TQ-A8XE-02	TCGA-TQ-A8XE-02	0.0797989	-0.419823	0	1	1	0	0	0	12.91	1	0.0435	0.0532	0.0112	0.0104	0.0371	0.1062	0.0085	0.2519	0.895	0.8441	0.9364	12.72	9.189	0	Oligodendroglioma	G2	42	1	2.6137
TCGA-FG-6691-01	TCGA-FG-6691-01	-0.0358074	-0.0222	0	1	1	1	0	0	12.93	1	0.151	0.048	0.0223	0.0101	0.0689	0.1137	0.0244	0.1536	0.9145	0.8583	0.9498	13.01	9.747	0	Astrocytoma	G2	23	0	3.44384
TCGA-DU-A76O-01	TCGA-DU-A76O-01	-0.0153	-0.0794	0	1	1	1	0	0	12.93	1	0.0602	0.0453	0.0158	0.0124	0.0337	0.1014	0.0088	0.4871	0.853	0.7398	0.9375	13.23	9.203	0	Astrocytoma	G2	30	0	1.43014
TCGA-DU-A7TI-01	TCGA-DU-A7TI-01	-0.0039	-0.0082	0	1	1	1	0	0	12.93	1	0.0348	0.032	0.0179	0.0123	0.0414	0.0931	0.0102	0.1871	0.9303	0.7659	0.9144	12.9	8.664	0	Astrocytoma	G3	32	1	3.2411
TCGA-DU-8166-01	TCGA-DU-8166-01	-0.00626726	-0.0901424	0	1	1	1	0	0	12.96	1	0.0494	0.0477	0.0186	0.0113	0.0432	0.1153	0.0093	0.4705	0.9354	0.8715	0.9555	13	9.507	0	Oligoastrocytoma	G2	29	0	1.4137
TCGA-HT-7482-01	TCGA-HT-7482-01	-0.00326792	-0.0411	0	1	1	1	0	0	12.96	1	0.0309	0.0301	0.0088	0.009	0.0502	0.0978	0.0062	0.2348	0.9355	0.9122	0.9617	13.1	8.817	0	Oligoastrocytoma	G2	18	0	8.91233
TCGA-CS-4942-01	TCGA-CS-4942-01	-0.0088	-0.0989298	0	1	1	1	0	0	13	1	0.0457	0.0453	0.0168	0.0143	0.0684	0.1652	0.0109	0.1525	0.9136	0.8403	0.9474	12.8	9.894	0	Astrocytoma	G3	44	1	3.65753
TCGA-HT-7858-01	TCGA-HT-7858-01	0.0257642	0.0115	0	1	1	1	0	0	13	1	0.0936	0.0431	0.0155	0.0121	0.0504	0.0892	0.0111	0.2221	0.9001	0.8765	0.9399	13	9.185	0	Astrocytoma	G2	28	0	4.21918
TCGA-HT-7601-01	TCGA-HT-7601-01	0.0118623	-0.114069	0	1	1	0	0	0	13	1	0.0416	0.0402	0.0123	0.0125	0.0313	0.0933	0.0082	0.5084	0.8307	0.8994	0.9309	11.78	8.512	0	Astrocytoma	G3	30	0	0.419178
TCGA-HT-A5R5-01	TCGA-HT-A5R5-01	-0.0264695	-0.0242	0	1	1	1	0	0	13.01	1	0.04	0.0396	0.0151	0.0132	0.0404	0.109	0.0116	0.4132	0.8264	0.8556	0.9377	13.48	9.06	1.019	Oligodendroglioma	G2	33	0	0.0109589
TCGA-FG-A60J-01	TCGA-FG-A60J-01	0.0433061	0.004	0	1	1	0	0	0	13.02	1	0.0397	0.0411	0.0157	0.0114	0.066	0.1547	0.0113	0.2908	0.9201	0.8841	0.9481	13.35	9.175	3.348	Oligoastrocytoma	G2	47	0	1.23014
TCGA-DB-A4XD-01	TCGA-DB-A4XD-01	-0.0507851	0.120282	0	1	1	1	0	0	13.03	1	0.288	0.0486	0.0139	0.012	0.0158	0.1062	0.0093	0.1722	0.8972	0.9001	0.9463	12.71	8.746	0	Astrocytoma	G3	32	0	3.31507
TCGA-QH-A65S-01	TCGA-QH-A65S-01	-0.0521066	0.0115	0	1	1	1	0	0	13.04	1	0.0332	0.0379	0.0157	0.0135	0.0501	0.1342	0.0118	0.2213	0.7672	0.8942	0.9455	13.34	9.085	0	Oligoastrocytoma	G2	32	0	0.210959
TCGA-DH-A66D-01	TCGA-DH-A66D-01	0.0606	-0.0986418	0	1	1	1	0	0	13.04	1	0.0431	0.0479	0.0132	0.0112	0.0211	0.1056	0.0101	0.5354	0.9384	0.8384	0.9424	12.44	8.731	0	Astrocytoma	G3	43	0	2.31781
TCGA-CS-4944-01	TCGA-CS-4944-01	-0.0451739	-0.0333299	0	1	0	0	0	0	13.04	1	0.0302	0.0432	0.0129	0.0133	0.0542	0.1593	0.0091	0.1932	0.6709	0.9143	0.9491	12.78	9.444	1.006	Astrocytoma	G2	50	0	5.00822
TCGA-RY-A845-01	TCGA-RY-A845-01	-0.0210739	-0.0322711	0	1	1	0	0	0	13.05	1	0.0268	0.0514	0.0146	0.01	0.0582	0.0832	0.009	0.3197	0.9396	0.8587	0.9414	12.96	9.487	0	Oligoastrocytoma	G2	40	0	1.63288
TCGA-TQ-A7RM-01	TCGA-TQ-A7RM-01	0.0763294	-0.13405	0	1	1	0	0	0	13.05	1	0.038	0.0651	0.0186	0.0115	0.0413	0.0852	0.0092	0.3613	0.6742	0.8964	0.8609	12.51	9.28	0	Oligoastrocytoma	G3	41	0	3.05753
TCGA-HT-7483-01	TCGA-HT-7483-01	0	-0.0661527	0	1	1	1	0	0	13.09	1	0.053	0.0338	0.0148	0.0126	0.0334	0.1165	0.0086	0.2572	0.9284	0.9025	0.957	12.44	9.241	0	Oligoastrocytoma	G2	14	0	14.3973
TCGA-S9-A6U1-01	TCGA-S9-A6U1-01	0.0060527	-0.015	0	1	0	1	0	0	13.1	1	0.1448	0.0402	0.0161	0.0122	0.0255	0.0681	0.0093	0.1436	0.9539	0.8741	0.9197	13.16	9.181	0	Astrocytoma	G3	22	0	2.15068
TCGA-DB-A64S-01	TCGA-DB-A64S-01	-0.0044	-0.0044	0	1	1	1	0	0	13.11	1	0.4976	0.4182	0.1563	0.0118	0.0779	0.1299	0.0111	0.4145	0.9384	0.9004	0.9385	12.82	8.791	0	Oligoastrocytoma	G2	20	0	2.28767
TCGA-E1-5302-01	TCGA-E1-5302-01	0.0230573	-0.137294	0	1	1	1	0	0	13.12	1	0.1382	0.0393	0.0163	0.0128	0.0414	0.177	0.0105	0.464	0.88	0.9062	0.9647	12.73	8.856	0	Astrocytoma	G3	41	1	4.17808
TCGA-P5-A5EV-01	TCGA-P5-A5EV-01	0.0486929	-0.215236	0	1	1	1	0	0	13.13	1	0.0444	0.045	0.0173	0.0154	0.0251	0.0889	0.012	0.164	0.9038	0.8497	0.9526	13.07	9.337	0	Astrocytoma	G2	39	0	0.0191781
TCGA-FG-A60L-01	TCGA-FG-A60L-01	0.0143525	-0.0173	0	1	1	0	0	0	13.13	1	0.0314	0.0511	0.0127	0.0109	0.0238	0.0766	0.0073	0.2084	0.8853	0.8733	0.9422	14.32	9.12	0	Astrocytoma	G2	34	0	1.79452
TCGA-DB-A4XC-01	TCGA-DB-A4XC-01	0.00147454	-0.0117	0	1	1	1	0	0	13.14	1	0.0433	0.037	0.0161	0.0106	0.062	0.0842	0.0095	0.4156	0.8373	0.758	0.9389	12.95	8.592	0	Oligoastrocytoma	G2	26	0	3.89315
TCGA-P5-A733-01	TCGA-P5-A733-01	0.0542	0.0207	0	1	1	1	0	0	13.14	1	0.036	0.0432	0.0141	0.0101	0.0291	0.0919	0.0092	0.2219	0.924	0.7938	0.9317	13.36	8.764	0	Astrocytoma	G2	52	0	1.13425
TCGA-DB-A64X-01	TCGA-DB-A64X-01	0.019329	0.00827537	0	1	1	0	0	0	13.14	1	0.0263	0.0497	0.0152	0.0132	0.0441	0.1261	0.0114	0.5077	0.927	0.7989	0.9512	13.57	9.227	0	Astrocytoma	G3	56	0	1.54247
TCGA-TQ-A7RV-02	TCGA-TQ-A7RV-02	-0.013346	-0.0038	0	1	1	1	0	0	13.15	1	0.1027	0.0615	0.0112	0.0134	0.0342	0.1255	0.0073	0.4096	0.9281	0.8003	0.9486	13.27	8.965	0	Astrocytoma	G2	27	0	5.11781
TCGA-HW-7490-01	TCGA-HW-7490-01	-0.0216	0.0165	0	1	1	1	0	0	13.16	1	0.0332	0.0435	0.0114	0.0118	0.0716	0.1046	0.0079	0.5785	0.9335	0.9014	0.9583	13	8.986	0	Astrocytoma	G2	41	0	3.8
TCGA-DU-8163-01	TCGA-DU-8163-01	-0.0194255	0.0071	0	1	1	1	0	0	13.16	1	0.0405	0.0444	0.0151	0.0131	0.0324	0.1282	0.0095	0.4348	0.8412	0.9011	0.9358	12.46	9.527	0	Oligoastrocytoma	G3	29	0	1.72329
TCGA-VM-A8C8-01	TCGA-VM-A8C8-01	0.0489	-0.120731	0	1	1	1	0	0	13.16	1	0.0434	0.0407	0.0121	0.0106	0.029	0.072	0.0112	0.5503	0.9226	0.8437	0.9372	13.7	9.077	0	Oligodendroglioma	G2	50	0	3.8274
TCGA-TM-A84F-01	TCGA-TM-A84F-01	-0.000195369	-0.00552448	0	1	1	0	0	0	13.16	1	0.0297	0.0516	0.0179	0.013	0.0293	0.0798	0.0116	0.2614	0.7038	0.8512	0.9289	12.8	9.014	2.87	Astrocytoma	G3	48	0	4.92055
TCGA-DU-6407-01	TCGA-DU-6407-01	-0.0195564	-0.0134	0	1	1	1	0	0	13.17	1	0.1446	0.0451	0.0246	0.0101	0.0279	0.0748	0.0088	0.5511	0.9056	0.8164	0.961	13.44	10.02	0.4778	Oligodendroglioma	G2	35	1	7.87671
TCGA-HT-7479-01	TCGA-HT-7479-01	-0.0132	-0.017	0	1	1	0	0	0	13.17	1	0.0377	0.0389	0.0118	0.01	0.0346	0.1063	0.0081	0.3717	0.7861	0.9098	0.9551	13.47	8.825	0	Astrocytoma	G3	44	0	3.36164
TCGA-DU-7011-01	TCGA-DU-7011-01	-0.00469783	-0.0150736	0	1	1	1	0	0	13.18	1	0.0778	0.0385	0.0155	0.0085	0.0457	0.1019	0.0101	0.4369	0.9343	0.9059	0.9519	12.78	8.775	0	Oligoastrocytoma	G2	25	1	8.76712
TCGA-P5-A72W-01	TCGA-P5-A72W-01	0.0722364	0.0075	0	1	1	1	0	0	13.19	1	0.0631	0.0438	0.0141	0.0123	0.027	0.0994	0.0093	0.5025	0.9356	0.8665	0.9359	13.07	9.228	0	Astrocytoma	G3	35	0	0.868493
TCGA-HT-A616-01	TCGA-HT-A616-01	-0.0293	-0.0167	0	1	0	1	0	0	13.19	1	0.0345	0.031	0.0145	0.0128	0.0418	0.1061	0.0116	0.3511	0.8796	0.8973	0.9436	12.8	8.799	0	Astrocytoma	G2	36	0	0.150685
TCGA-HT-7470-01	TCGA-HT-7470-01	0.0429533	0.000644857	0	1	1	1	0	0	13.2	1	0.0478	0.0455	0.0164	0.0145	0.0379	0.1079	0.009	0.516	0.8481	0.8891	0.9515	12.7	8.607	0.4018	Oligodendroglioma	G3	37	1	3.34247
TCGA-HT-8108-01	TCGA-HT-8108-01	0.0345733	0.0018	0	1	1	1	0	0	13.21	1	0.0281	0.044	0.0146	0.0113	0.0296	0.0924	0.0096	0.2373	0.9166	0.8906	0.9294	12.21	8.802	0	Oligodendroglioma	G2	26	0	0.208219
TCGA-DU-6395-01	TCGA-DU-6395-01	-0.0275	-0.0223	0	1	1	1	0	0	13.22	1	0.0243	0.031	0.0107	0.0091	0.0561	0.1128	0.0066	0.157	0.9361	0.8648	0.9527	12.98	9.95	0	Oligoastrocytoma	G2	31	1	4.08493
TCGA-HT-7873-01	TCGA-HT-7873-01	0.00412516	0.0591998	0	1	1	1	0	0	13.23	1	0.0415	0.0323	0.0157	0.0107	0.0285	0.0987	0.0078	0.1594	0.9117	0.9171	0.9523	12.7	9.397	0	Oligoastrocytoma	G2	29	0	1.96712
TCGA-HT-7879-01	TCGA-HT-7879-01	0.00860009	0.0009	0	1	1	1	0	0	13.24	1	0.4781	0.2701	0.0687	0.0121	0.0759	0.1003	0.0104	0.6045	0.9041	0.8553	0.9514	12.7	9.33	0	Oligoastrocytoma	G3	31	0	0.306849
TCGA-DU-6408-01	TCGA-DU-6408-01	0.0372908	-0.276266	0	1	1	1	0	0	13.25	1	0.0309	0.0472	0.0118	0.0105	0.0572	0.1031	0.0091	0.3926	0.9209	0.8673	0.9509	13.44	9.377	0	Oligodendroglioma	G3	23	1	9.50685
TCGA-HT-8111-01	TCGA-HT-8111-01	0.0019484	-0.0915	0	1	1	0	0	0	13.25	1	0.0349	0.0352	0.0137	0.0144	0.0344	0.1031	0.0104	0.3082	0.8245	0.8991	0.9472	13.32	8.91	0	Oligoastrocytoma	G3	32	0	0.0191781
TCGA-DH-5143-01	TCGA-DH-5143-01	0.003	0.0056	0	1	1	0	0	0	13.26	1	0.0352	0.0453	0.0151	0.0111	0.0549	0.1692	0.0092	0.5334	0.8631	0.9141	0.9537	13.82	9.091	0	Oligoastrocytoma	G3	30	0	3.83836
TCGA-DB-A75M-01	TCGA-DB-A75M-01	-0.0071	-0.0073	0	1	1	1	0	0	13.28	1	0.0456	0.0457	0.0153	0.0141	0.0344	0.0714	0.0086	0.2333	0.8912	0.863	0.9379	13.89	9.111	0	Astrocytoma	G2	47	0	1.49041
TCGA-HT-7472-01	TCGA-HT-7472-01	0.0165505	-0.118894	0	1	1	1	0	0	13.28	1	0.03	0.0429	0.0141	0.0128	0.0235	0.11	0.0095	0.4277	0.9245	0.9231	0.9599	12.39	8.839	0	Oligodendroglioma	G2	38	0	0.00273973
TCGA-FG-5965-01	TCGA-FG-5965-01	0.0163024	-0.139608	0	1	1	1	0	0	13.29	1	0.0388	0.0464	0.014	0.0087	0.0543	0.1407	0.0084	0.4387	0.9505	0.7361	0.946	12.87	8.961	0	Oligoastrocytoma	G2	39	1	3.06849
TCGA-QH-A870-01	TCGA-QH-A870-01	0.0343	-0.181984	0	1	1	1	0	0	13.3	1	0.1233	0.0531	0.0157	0.0108	0.0354	0.1037	0.0103	0.4232	0.8834	0.8563	0.9433	13.51	9.173	0	Oligoastrocytoma	G3	38	0	1.08219
TCGA-HT-7902-01	TCGA-HT-7902-01	0.0655	0.00157686	0	1	1	1	0	0	13.31	1	0.038	0.0371	0.0161	0.011	0.0332	0.0901	0.0084	0.3457	0.774	0.8864	0.9518	12.76	8.773	0	Oligoastrocytoma	G2	30	0	2.61918
TCGA-DH-5142-01	TCGA-DH-5142-01	0.0721	0.0209526	0	1	1	1	0	0	13.33	1	0.056	0.0405	0.0133	0.0121	0.0713	0.1802	0.0101	0.3221	0.9003	0.9307	0.9532	12.22	9.281	0	Astrocytoma	G3	29	0	5.32329
TCGA-F6-A8O4-01	TCGA-F6-A8O4-01	0.00486054	-0.032	0	1	1	1	0	0	13.34	1	0.1697	0.0317	0.0129	0.0094	0.0583	0.0835	0.0096	0.5211	0.8939	0.804	0.9594	13.31	9.149	0.4093	Astrocytoma	G2	44	0	0.0164384
TCGA-P5-A5EW-01	TCGA-P5-A5EW-01	0.0201	0.0352	0	1	1	1	0	0	13.34	1	0.0452	0.0403	0.0181	0.0102	0.045	0.113	0.0105	0.2465	0.9107	0.9199	0.9529	13.1	8.806	0	Astrocytoma	G2	20	0	0.558904
TCGA-HT-7478-01	TCGA-HT-7478-01	0.0122	-0.0194757	0	1	1	1	0	0	13.35	1	0.0556	0.0279	0.0109	0.0116	0.0246	0.108	0.0067	0.5436	0.9253	0.8986	0.9425	12.48	8.938	0	Astrocytoma	G2	36	0	0.531507
TCGA-DU-6401-01	TCGA-DU-6401-01	0.0445614	0.0293	0	1	1	1	0	0	13.35	1	0.027	0.0233	0.0214	0.0103	0.0398	0.0519	0.0108	0.1343	0.9411	0.7995	0.9324	13.23	9.03	0	Oligodendroglioma	G2	31	1	7.28767
TCGA-QH-A6XA-01	TCGA-QH-A6XA-01	-0.0082	-0.0086	0	1	1	1	0	0	13.38	1	0.0288	0.0438	0.0131	0.0106	0.0233	0.1024	0.0097	0.3637	0.801	0.8922	0.9334	13.37	8.722	0.9194	Oligoastrocytoma	G2	23	0	1.37534
TCGA-HT-7611-01	TCGA-HT-7611-01	0.0206362	0.0257646	0	1	1	1	0	0	13.39	1	0.5837	0.1052	0.0191	0.011	0.0327	0.0896	0.0105	0.4623	0.9328	0.8979	0.9487	12.75	9.272	0	Oligoastrocytoma	G2	36	0	4.8
TCGA-FG-8188-01	TCGA-FG-8188-01	0.0101	-0.00769201	0	1	1	1	0	0	13.41	1	0.0356	0.0522	0.0166	0.0122	0.0343	0.1325	0.011	0.5828	0.9207	0.8371	0.9259	12.93	9.014	0	Oligoastrocytoma	G2	41	0	1.24658
TCGA-IK-7675-01	TCGA-IK-7675-01	0.146748	0.0842	0	1	1	1	0	0	13.41	1	0.0406	0.0538	0.0133	0.0117	0.0242	0.1495	0.0084	0.503	0.8857	0.9077	0.9474	12.59	9.606	0	Oligodendroglioma	G2	43	1	1.58356
TCGA-DB-5273-01	TCGA-DB-5273-01	0.0008	-0.0609587	0	1	1	1	0	0	13.44	1	0.0251	0.0343	0.0169	0.0119	0.0699	0.1713	0.0132	0.456	0.8485	0.9131	0.9593	13.03	9.021	0	Astrocytoma	G3	33	0	6.83014
TCGA-HT-A614-01	TCGA-HT-A614-01	0.0436389	-0.0155019	0	1	1	1	0	0	13.44	1	0.0285	0.0353	0.0154	0.0102	0.0276	0.1034	0.0114	0.4422	0.8011	0.868	0.9433	13.6	8.901	0	Oligoastrocytoma	G2	47	0	0.224658
TCGA-DB-A4XE-01	TCGA-DB-A4XE-01	-0.0459	-0.0714	0	1	1	1	0	0	13.45	1	0.0353	0.0536	0.0175	0.0112	0.0439	0.0927	0.0108	0.3716	0.8352	0.8864	0.9488	12.69	9.854	0	Oligoastrocytoma	G3	27	0	3.12055
TCGA-WY-A85A-01	TCGA-WY-A85A-01	-0.00457866	-0.0265	0	1	1	1	0	0	13.45	1	0.3305	0.1322	0.014	0.0136	0.0311	0.0944	0.0107	0.5417	0.9051	0.8914	0.9455	13.49	9.072	0	Astrocytoma	G2	20	0	3.61644
TCGA-DB-A4X9-01	TCGA-DB-A4X9-01	-0.0465	-0.043	0	1	1	0	0	0	13.45	1	0.0275	0.0401	0.0175	0.0135	0.0851	0.0795	0.0089	0.185	0.9356	0.9049	0.9526	13.68	9.581	0.6056	Oligoastrocytoma	G2	33	0	3.86849
TCGA-DU-5853-01	TCGA-DU-5853-01	0.024	-0.0116	0	1	1	1	0	0	13.47	1	0.2077	0.0616	0.4022	0.0106	0.0305	0.0963	0.0737	0.5848	0.9329	0.4319	0.9192	13.17	8.888	0	Oligoastrocytoma	G2	29	0	1.11507
TCGA-QH-A6X3-01	TCGA-QH-A6X3-01	-0.0013	-0.0112292	0	1	1	1	0	0	13.49	1	0.4387	0.0781	0.015	0.012	0.0431	0.1222	0.0094	0.1914	0.8813	0.8672	0.9368	12.94	8.862	0	Oligoastrocytoma	G2	27	0	0.857534
TCGA-HT-7474-01	TCGA-HT-7474-01	0.0673	0.0066	0	1	1	1	0	0	13.49	1	0.0779	0.0435	0.0123	0.0089	0.0299	0.1156	0.0091	0.3982	0.8595	0.8909	0.9466	12.79	8.512	0.7742	Oligoastrocytoma	G2	52	0	0.312329
TCGA-DU-7301-01	TCGA-DU-7301-01	0.0809395	-0.0357	0	1	1	1	0	0	13.5	1	0.0399	0.0367	0.0129	0.0134	0.0226	0.1291	0.0087	0.4647	0.94	0.9053	0.9437	12.49	9.233	1.778	Oligodendroglioma	G2	53	1	2.1589
TCGA-P5-A5F1-01	TCGA-P5-A5F1-01	-0.0249	-0.0235948	0	1	1	1	0	0	13.51	1	0.0451	0.0427	0.0189	0.0129	0.0488	0.1172	0.0125	0.4553	0.8785	0.8582	0.938	13.96	9.423	0.5809	Astrocytoma	G2	30	0	0.490411
TCGA-CS-4938-01	TCGA-CS-4938-01	0.00243481	0.0057	0	1	1	1	0	0	13.51	1	0.0456	0.0557	0.013	0.0093	0.0177	0.0933	0.0097	0.6034	0.8888	0.7884	0.9473	13.95	9.11	0	Astrocytoma	G2	31	0	9.79178
TCGA-HW-7493-01	TCGA-HW-7493-01	0.0160839	0.0006	0	1	1	1	0	0	13.62	1	0.0411	0.0443	0.0118	0.0098	0.0208	0.1222	0.0087	0.436	0.9457	0.9233	0.9637	13.21	8.863	0	Astrocytoma	G2	40	0	5.7726
TCGA-DU-7010-01	TCGA-DU-7010-01	0.517113	0.0084514	0	1	1	0	0	0	13.62	1	0.0267	0.0294	0.0096	0.0089	0.0248	0.0974	0.006	0.5628	0.7816	0.9147	0.9491	12.94	9.573	0	Astrocytoma	G3	58	1	1.24932
TCGA-DB-5280-01	TCGA-DB-5280-01	0.0239	-0.0006	0	1	1	1	0	0	13.65	1	0.0458	0.0413	0.0163	0.0128	0.0687	0.1494	0.0109	0.1943	0.9199	0.8488	0.9455	13.4	9.091	0.4339	Oligoastrocytoma	G2	43	0	3.04658
TCGA-S9-A7QW-01	TCGA-S9-A7QW-01	-0.0477	-0.226622	0	1	1	1	0	0	13.68	1	0.0225	0.0395	0.013	0.0154	0.0541	0.0852	0.0087	0.3353	0.9295	0.8812	0.9278	13.08	9.067	0	Astrocytoma	G3	54	0	1.25479
TCGA-HT-7602-01	TCGA-HT-7602-01	-0.0333446	-0.0325	0	1	1	0	0	0	13.69	1	0.0895	0.0382	0.0124	0.0106	0.0265	0.104	0.009	0.2899	0.7043	0.92	0.9499	14.09	8.921	0	Oligodendroglioma	G2	21	0	2.48767
TCGA-HT-7676-01	TCGA-HT-7676-01	-0.01	-0.00942897	0	1	1	1	0	0	13.7	1	0.0766	0.0402	0.016	0.01	0.0426	0.1102	0.0126	0.2768	0.886	0.8647	0.9593	13.43	8.873	0	Oligodendroglioma	G2	26	0	0.0136986
TCGA-HT-7485-01	TCGA-HT-7485-01	-0.0216258	0.0223	0	1	1	1	0	0	13.75	1	0.0307	0.0437	0.0095	0.0109	0.0377	0.1196	0.0085	0.3285	0.8415	0.9003	0.9657	13.82	9.14	0	Astrocytoma	G2	42	0	0.334247
TCGA-HW-8319-01	TCGA-HW-8319-01	0.0004	-0.0204	0	1	1	1	0	0	13.86	1	0.0247	0.0451	0.0159	0.0092	0.0242	0.0878	0.0096	0.2372	0.798	0.9031	0.9467	12.81	8.862	0	Astrocytoma	G3	34	1	3.31233
TCGA-TQ-A7RO-01	TCGA-TQ-A7RO-01	-0.294488	-0.306429	1	0	0	0	1	0	12.61	1	0.5189	0.0348	0.0158	0.0095	0.0261	0.0794	0.01	0.3472	0.9154	0.7139	0.9422	12.02	9.634	2.961	Oligoastrocytoma	G2	29	0	2.6
TCGA-DH-5141-01	TCGA-DH-5141-01	-0.337968	-0.292575	1	0	0	0	1	0	12.89	1	0.397	0.1269	0.0201	0.0141	0.0605	0.174	0.0103	0.377	0.9104	0.9217	0.9532	12.36	9.729	1.324	Oligodendroglioma	G3	32	0	2.65205
TCGA-HW-7491-01	TCGA-HW-7491-01	-0.306288	-0.340713	1	0	0	0	1	0	13.07	1	0.3313	0.0412	0.013	0.0115	0.0224	0.103	0.0084	0.5175	0.9405	0.9128	0.9579	11.92	9.692	2.254	Oligodendroglioma	G2	35	0	5.69315
TCGA-HT-7681-01	TCGA-HT-7681-01	-0.342197	-0.267415	1	0	0	0	1	0	13.08	1	0.2592	0.0346	0.0128	0.0113	0.0334	0.0727	0.0086	0.3669	0.9336	0.8597	0.9465	12.5	9.131	1.474	Oligoastrocytoma	G2	29	0	3.72329
TCGA-S9-A7R2-01	TCGA-S9-A7R2-01	0.035945	0.0351	0	0	0	0	0	0	12.46	1	0.0301	0.0357	0.014	0.0094	0.0226	0.0706	0.0085	0.136	0.6227	0.8866	0.9321	13.32	9.31	2.961	Astrocytoma	G3	69	1	0.865753
TCGA-DU-8165-01	TCGA-DU-8165-01	0.410363	0.0495847	0	0	1	0	0	0	12.51	1	0.0318	0.0414	0.0123	0.0135	0.0673	0.1302	0.0098	0.086	0.3258	0.9258	0.9409	13.19	10.06	2.461	Oligodendroglioma	G3	60	0	1.59452
TCGA-DU-6404-02	TCGA-DU-6404-02	-0.117178	0.04615	0	0	0	0	0	0	12.51	1	0.0314	0.04145	0.0157	0.01085	0.0546	0.0922	0.0103	0.4611	0.3162	0.8594	0.4463	11.48	9.185	2.267	Oligodendroglioma	G3	24	1	11.1452
TCGA-CS-6186-01	TCGA-CS-6186-01	0.00128775	0.478464	0	0	0	0	0	0	12.58	1	0.0352	0.035	0.0115	0.0102	0.0398	0.1122	0.0084	0.1714	0.9196	0.9421	0.9489	12.19	9.985	1.99	Oligoastrocytoma	G3	58	1	1.47397
TCGA-DU-A7TB-01	TCGA-DU-A7TB-01	0.135415	-0.118085	0	0	0	0	0	0	12.58	1	0.0295	0.0311	0.0196	0.0143	0.0474	0.091	0.0123	0.2041	0.6843	0.724	0.911	12.92	8.216	2.088	Oligodendroglioma	G2	56	0	4.29315
TCGA-VW-A8FI-01	TCGA-VW-A8FI-01	0.00104339	-0.00534655	0	0	1	0	0	0	12.64	1	0.0377	0.0517	0.0115	0.0123	0.0357	0.1193	0.009	0.2103	0.9089	0.8521	0.9402	12.42	9.494	5.724	Astrocytoma	G3	66	1	0.671233
TCGA-E1-A7Z2-01	TCGA-E1-A7Z2-01	0.0655442	0.0618306	0	0	0	0	0	0	12.64	1	0.028	0.0369	0.0144	0.0097	0.0237	0.0682	0.011	0.1956	0.5987	0.8063	0.9341	12.56	9.65	3.383	Oligodendroglioma	G2	58	1	1.09041
TCGA-FG-A70Z-01	TCGA-FG-A70Z-01	0.0373265	0.0195031	0	0	0	0	0	0	12.65	1	0.0412	0.0414	0.0289	0.018	0.0399	0.0918	0.0159	0.1841	0.7949	0.7651	0.9165	12.4	9.5	2.419	Oligoastrocytoma	G3	53	0	0.89863
TCGA-QH-A6CS-01	TCGA-QH-A6CS-01	0.0361448	0.0464	0	0	0	0	0	0	12.66	1	0.034	0.0359	0.0139	0.01	0.0212	0.1062	0.0109	0.1899	0.6414	0.8405	0.9453	12.9	9.66	0	Astrocytoma	G3	41	0	1.61096
TCGA-CS-6188-01	TCGA-CS-6188-01	0.0109914	0.190225	0	0	0	0	0	0	12.69	1	0.0331	0.0816	0.0154	0.01	0.023	0.1095	0.0086	0.3203	0.8753	0.869	0.9531	11.76	9.25	2.417	Astrocytoma	G3	48	1	2.23014
TCGA-HT-A617-01	TCGA-HT-A617-01	0.0655493	0.0673267	0	0	0	0	0	0	12.69	1	0.0632	0.04	0.0164	0.0134	0.0737	0.1113	0.011	0.2094	0.6662	0.8772	0.9433	12.32	10.39	0.57	Oligodendroglioma	G2	47	0	1.34521
TCGA-QH-A6CX-01	TCGA-QH-A6CX-01	0.035299	-0.0011	0	0	0	0	0	0	12.72	1	0.0332	0.0467	0.0149	0.0131	0.0244	0.091	0.0093	0.2236	0.8445	0.9026	0.9389	12.78	8.735	2.123	Astrocytoma	G2	66	1	1.01918
TCGA-CS-4941-01	TCGA-CS-4941-01	0.292981	0.0166	0	0	0	0	0	0	12.72	1	0.0386	0.0343	0.0175	0.0129	0.0505	0.1471	0.0108	0.2566	0.888	0.9014	0.9471	12.38	9.47	2.982	Astrocytoma	G3	67	1	0.641096
TCGA-FG-A87Q-01	TCGA-FG-A87Q-01	-0.0242965	0.166652	0	0	0	0	0	0	12.74	1	0.0363	0.0624	0.0129	0.011	0.0507	0.1172	0.0083	0.2833	0.9004	0.8979	0.9405	12.81	9.674	2.318	Astrocytoma	G3	61	0	0.476712
TCGA-P5-A5EY-01	TCGA-P5-A5EY-01	0.0010967	0.00790608	0	0	0	0	0	0	12.75	1	0.045	0.039	0.0169	0.0109	0.029	0.0935	0.0112	0.2217	0.7152	0.8973	0.9544	12.15	8.689	0	Astrocytoma	G2	21	0	0.19726
TCGA-DU-5847-01	TCGA-DU-5847-01	0.135009	0.1275	0	0	0	0	0	0	12.75	1	0.0348	0.0305	0.0109	0.0086	0.0426	0.0854	0.008	0.1238	0.391	0.8993	0.9569	12.71	10.24	4.693	Astrocytoma	G3	34	0	1.50137
TCGA-FG-6688-01	TCGA-FG-6688-01	0.0286006	0.0088	0	0	0	0	0	0	12.77	1	0.0435	0.053	0.0132	0.0095	0.027	0.0757	0.0099	0.2521	0.8576	0.8452	0.9411	12.79	9.842	1.51	Astrocytoma	G3	59	0	1.56438
TCGA-HT-7680-01	TCGA-HT-7680-01	0.000823749	0.0066	0	0	0	0	0	0	12.81	1	0.0524	0.0525	0.015	0.0134	0.0355	0.1358	0.0095	0.1146	0.7765	0.8318	0.9361	13.26	8.975	0	Astrocytoma	G2	32	0	0.0630137
TCGA-CS-5397-01	TCGA-CS-5397-01	0.0528767	0.11901	0	0	0	0	0	0	12.81	1	0.0382	0.0367	0.0169	0.0096	0.0252	0.0878	0.014	0.1628	0.7768	0.8857	0.9135	12.1	9.418	1.593	Astrocytoma	G3	54	1	0.531507
TCGA-DU-6404-01	TCGA-DU-6404-01	-0.00955753	0.0094	0	0	0	0	0	0	12.85	1	0.0291	0.0313	0.016	0.0121	0.0598	0.0859	0.0092	0.0691	0.2475	0.8748	0.9605	13.47	10.09	0.3515	Oligodendroglioma	G3	24	1	11.1452
TCGA-DU-7290-01	TCGA-DU-7290-01	0.303685	0.0744	0	0	0	0	0	0	12.85	1	0.027	0.0371	0.0127	0.0101	0.0306	0.1181	0.0087	0.1213	0.609	0.9365	0.9587	12.82	9.734	0.4032	Astrocytoma	G3	45	1	0.863014
TCGA-HT-8104-01	TCGA-HT-8104-01	-0.0511955	0.34887	0	0	0	0	0	0	12.9	1	0.0309	0.0343	0.0208	0.0113	0.043	0.0987	0.0108	0.3767	0.8947	0.8535	0.9502	12.51	9.709	3.827	Astrocytoma	G3	51	0	1.01918
TCGA-HT-A74H-01	TCGA-HT-A74H-01	-0.00760084	0.00218781	0	0	0	0	0	0	12.93	1	0.0328	0.0655	0.0138	0.0116	0.0302	0.0801	0.011	0.1825	0.7522	0.7144	0.9244	13.75	9.869	1.589	Astrocytoma	G3	62	0	0.20274
TCGA-DU-6399-01	TCGA-DU-6399-01	0.0315531	-0.0956477	0	0	1	1	0	0	12.94	1	0.0319	0.0244	0.0141	0.0107	0.0366	0.1254	0.0131	0.2938	0.9047	0.8136	0.9432	13.16	9.239	0	Oligodendroglioma	G2	54	1	5.47945
TCGA-DU-A76K-01	TCGA-DU-A76K-01	-0.11957	0.3078	0	0	0	0	0	0	12.95	1	0.034	0.0303	0.0218	0.0103	0.0506	0.0879	0.0097	0.224	0.6269	0.8254	0.9478	13.66	10.01	3.767	Oligodendroglioma	G2	87	1	0.950685
TCGA-DU-7309-01	TCGA-DU-7309-01	0.0143856	-0.0867334	0	0	1	1	0	0	13.08	1	0.0573	0.0371	0.0115	0.0103	0.0278	0.0932	0.0104	0.4841	0.9428	0.8949	0.9581	12.52	8.757	1.198	Oligodendroglioma	G3	41	0	0.230137
TCGA-DB-A64O-01	TCGA-DB-A64O-01	0.0434037	0.0769	0	0	0	0	0	0	13.09	1	0.0339	0.0382	0.0158	0.0123	0.0705	0.0938	0.0109	0.1054	0.5311	0.8685	0.9414	13.08	10	1.626	Oligoastrocytoma	G2	59	1	2.12329
TCGA-VM-A8CD-01	TCGA-VM-A8CD-01	0.123164	0.136762	0	0	0	0	0	0	13.09	1	0.0374	0.0601	0.0131	0.0122	0.0298	0.1064	0.0089	0.1475	0.6384	0.8951	0.9387	12.85	9.575	1.246	Astrocytoma	G3	58	1	0.657534
TCGA-DU-8158-01	TCGA-DU-8158-01	0.0244186	0.1354	0	0	0	0	0	0	13.22	1	0.0281	0.0447	0.0153	0.0117	0.0455	0.1246	0.0097	0.2177	0.6172	0.8427	0.9567	11.96	9.674	0.342	Astrocytoma	G3	57	1	0.424658
TCGA-HT-7854-01	TCGA-HT-7854-01	0.0008	0.0048	0	0	0	0	0	0	13.26	1	0.0363	0.0452	0.015	0.0095	0.0472	0.1146	0.0113	0.148	0.8291	0.8932	0.9345	12.58	7.957	1.055	Astrocytoma	G2	62	0	3.29041
TCGA-HT-8110-01	TCGA-HT-8110-01	0.024861	0.0279	0	0	0	0	0	0	13.27	1	0.031	0.0402	0.0146	0.0109	0.0729	0.1048	0.01	0.1074	0.6139	0.905	0.948	12.94	9.753	2.368	Astrocytoma	G3	57	0	1.14795
TCGA-HT-7469-01	TCGA-HT-7469-01	0.145494	-0.00408793	0	0	1	1	0	0	13.29	1	0.0345	0.0505	0.0136	0.0116	0.0286	0.1466	0.0103	0.4978	0.7962	0.8596	0.461	11.49	9.491	0	Oligodendroglioma	G3	30	1	0.961644
TCGA-DU-7012-01	TCGA-DU-7012-01	0.0504	0.0436493	0	0	0	0	0	0	13.3	1	0.0589	0.0475	0.0139	0.0117	0.031	0.1373	0.0084	0.2248	0.7207	0.8958	0.9428	12.34	9.674	1.871	Astrocytoma	G3	74	1	0.545205
TCGA-DU-6405-01	TCGA-DU-6405-01	0.0499371	0.034648	0	0	0	0	0	0	13.31	1	0.0697	0.0369	0.0241	0.0106	0.0466	0.1282	0.016	0.2618	0.9098	0.7119	0.9324	12.61	9.621	4.008	Astrocytoma	G3	51	1	1.65753
TCGA-DU-8161-01	TCGA-DU-8161-01	0.0335121	0.0881	0	0	0	0	0	0	13.58	1	0.0307	0.0458	0.0119	0.0105	0.0337	0.1449	0.0092	0.1629	0.4643	0.8587	0.9559	12.27	9.917	0.6828	Oligoastrocytoma	G3	63	1	1.97808
TCGA-CS-5395-01	TCGA-CS-5395-01	-0.120446	0.4019	0	0	0	0	0	0	13.67	1	0.0451	0.0407	0.0152	0.0133	0.064	0.2059	0.0113	0.2023	0.5545	0.9348	0.9563	13.48	10.11	3.914	Oligodendroglioma	G2	43	1	1.75068
TCGA-HT-8564-01	TCGA-HT-8564-01	0.173277	-0.0909	0	0	1	0	0	0	13.86	1	0.0373	0.0551	0.0153	0.0122	0.0315	0.0759	0.0094	0.1211	0.7344	0.8627	0.7284	12.98	9.872	0	Astrocytoma	G3	47	0	1.30959

## Sheet: CGGA.mRNAseq_693_clinical.20191
CGGA_ID	PRS_type	Histology	Grade	Gender	Age	OS	Censor	Radio_status	Chemo_status	IDH_mutation_status	1p19q_codeletion_status			PSAT1
CGGA_2013	Recurrent	rA	WHO II	Male	41	139	1	1	NA	Mutant	Codel			89.56
CGGA_1334	Primary	A	WHO II	Female	33	146	1	1	1	Wildtype	Non-codel			81.87
CGGA_1014	Primary	A	WHO II	Male	42	263	1	0	1	Wildtype	Non-codel			78.51
CGGA_D19	Recurrent	rO	WHO II	Female	64	297	1	1	1	Mutant	Codel			44.61
CGGA_P145	Primary	A	WHO II	Male	53	308	1	1	0	Mutant	Non-codel			130.06
CGGA_1181	Primary	A	WHO II	Male	36	318	0	1	1	Mutant	Non-codel			118.62
CGGA_P270	Recurrent	rA	WHO II	Male	33	322	1	1	1	Mutant	Non-codel			195.21
CGGA_1589	Recurrent	rA	WHO II	Male	49	342	1	1	1	Wildtype	Non-codel			54.06
CGGA_P146	Recurrent	rA	WHO II	Male	31	344	0	1	1	Mutant	Non-codel			162.08
CGGA_2121	Recurrent	rA	WHO II	Female	41	346	1	1	1	Mutant	Non-codel			77.88
CGGA_P150	Primary	A	WHO II	Male	34	349	0	1	0	Mutant	Non-codel			260.21
CGGA_P30	Primary	A	WHO II	Male	48	404	1	1	1	Wildtype	Non-codel			44
CGGA_P27	Primary	A	WHO II	Female	37	413	0	1	0	Mutant	Non-codel			149.14
CGGA_P11	Primary	A	WHO II	Female	38	433	0	NA	NA	Mutant	Non-codel			104.34
CGGA_1660	Primary	A	WHO II	Male	41	433	0	1	1	Wildtype	Codel			20.17
CGGA_P315	Recurrent	rA	WHO II	Female	47	451	1	1	0	Mutant	Non-codel			81.15
CGGA_1760	Recurrent	rA	WHO II	Male	51	459	1	1	1	Wildtype	Non-codel			68.65
CGGA_P346	Recurrent	rA	WHO II	Male	42	522	0	NA	NA	Mutant	Non-codel			44.96
CGGA_619	Recurrent	rA	WHO II	Male	40	550	1	1	0	Wildtype	Non-codel			60.81
CGGA_P505	Recurrent	rA	WHO II	Male	34	561	0	NA	NA	Mutant	Non-codel			261.83
CGGA_P501	Recurrent	rA	WHO II	Male	27	563	0	NA	NA	Mutant	Non-codel			159.59
CGGA_P500	Recurrent	rO	WHO II	Female	34	567	0	1	1	Mutant	Codel			274.44
CGGA_P356	Recurrent	rA	WHO II	Female	22	569	1	NA	NA	Mutant	Non-codel			52.77
CGGA_2002	Recurrent	rA	WHO II	Male	40	572	1	1	1	Mutant	Non-codel			67
CGGA_P492	Recurrent	rO	WHO II	Female	44	575	0	NA	NA	Mutant	Codel			99.04
CGGA_1148	Primary	A	WHO II	Male	37	596	1	1	1	Mutant	Non-codel			40.93
CGGA_P286	Recurrent	rO	WHO II	Female	57	658	0	NA	NA	Mutant	Codel			70.58
CGGA_P439	Recurrent	rA	WHO II	Male	45	661	0	1	1	Mutant	Non-codel			99.98
CGGA_1226	Primary	A	WHO II	Female	33	670	1	1	1	Wildtype	Non-codel			113.36
CGGA_1087	Primary	O	WHO II	Female	36	701	0	0	1	Mutant	Codel			100.28
CGGA_1048	Primary	A	WHO II	Female	27	703	0	0	1	Wildtype	Non-codel			36.95
CGGA_1066	Primary	A	WHO II	Female	34	723	1	1	0	Mutant	Non-codel			95.52
CGGA_1157	Primary	A	WHO II	Male	64	727	1	1	1	Wildtype	Non-codel			66.74
CGGA_P422	Primary	O	WHO II	Female	41	731	0	NA	NA	Mutant	Codel			177.3
CGGA_P399	Recurrent	rO	WHO II	Female	41	732	0	NA	NA	Mutant	Codel			94.88
CGGA_P392	Recurrent	rA	WHO II	Male	35	741	0	0	1	Mutant	Codel			150.15
CGGA_1850	Primary	A	WHO II	Male	29	750	0	0	1	Mutant	Non-codel			154.65
CGGA_D50	Recurrent	rO	WHO II	Male	30	782	1	0	0	Mutant	Codel			39.63
CGGA_1829	Primary	A	WHO II	Male	23	801	0	0	0	Wildtype	Non-codel			66.96
CGGA_P176	Primary	O	WHO II	Female	32	804	0	1	0	Mutant	Codel			136.66
CGGA_P358	Recurrent	rA	WHO II	Male	44	808	0	NA	1	Mutant	Non-codel			67.76
CGGA_1051	Primary	A	WHO II	Male	47	838	1	NA	NA	Wildtype	Codel			53.87
CGGA_P338	Recurrent	rO	WHO II	Male	51	838	0	1	NA	Wildtype	Non-codel			93.5
CGGA_1536	Primary	A	WHO II	Male	53	840	1	0	0	Mutant	Non-codel			153.46
CGGA_1651	Recurrent	rA	WHO II	Female	44	842	1	1	1	Mutant	Non-codel			60.61
CGGA_P147	Primary	A	WHO II	Male	52	863	1	1	0	Mutant	Non-codel			75.81
CGGA_P311	Recurrent	rA	WHO II	Male	36	884	0	NA	NA	Mutant	Non-codel			28.54
CGGA_P306	Recurrent	rO	WHO II	Male	49	895	0	1	NA	Mutant	Codel			131.76
CGGA_1058	Recurrent	rA	WHO II	Male	34	995	1	1	1	Mutant	Non-codel			170.79
CGGA_883	Recurrent	rA	WHO II	Female	39	1016	0	0	NA	Mutant	Non-codel			94.18
CGGA_862	Recurrent	rA	WHO II	Male	30	1046	0	0	NA	Mutant	Non-codel			42.57
CGGA_288	Recurrent	rO	WHO II	Male	49	1057	1	1	0	Mutant	Codel			64.46
CGGA_P177	Primary	A	WHO II	Male	43	1080	0	1	0	Wildtype	Non-codel			93.93
CGGA_P173	Primary	A	WHO II	Male	31	1086	0	1	0	Mutant	Non-codel			168.56
CGGA_P179	Primary	A	WHO II	Female	53	1092	0	1	1	Mutant	Non-codel			145.27
CGGA_28	Primary	A	WHO II	Male	25	1103	1	1	0	Mutant	Codel			79.3
CGGA_1902	Primary	A	WHO II	Male	33	1103	0	0	0	Mutant	Non-codel			100.84
CGGA_P174	Primary	O	WHO II	Male	31	1120	0	1	1	Mutant	Codel			162.02
CGGA_P155	Primary	A	WHO II	Male	50	1121	0	1	0	Wildtype	Non-codel			154.13
CGGA_P156	Primary	O	WHO II	Male	30	1126	0	0	0	Mutant	Codel			172.08
CGGA_P137	Primary	A	WHO II	Male	42	1164	0	1	1	Mutant	Non-codel			238.11
CGGA_1875	Primary	A	WHO II	Female	22	1178	0	1	1	Wildtype	Non-codel			22.93
CGGA_1655	Primary	A	WHO II	Male	48	1209	0	1	0	Mutant	Non-codel			70.21
CGGA_P151	Primary	A	WHO II	Female	46	1219	0	1	1	Mutant	Non-codel			122.63
CGGA_P128	Primary	A	WHO II	Male	41	1223	0	1	0	Mutant	Non-codel			137.86
CGGA_P132	Primary	O	WHO II	Male	42	1240	0	1	0	Mutant	Codel			126.12
CGGA_P121	Primary	A	WHO II	Male	39	1244	0	1	0	Wildtype	Non-codel			43.26
CGGA_809	Primary	A	WHO II	Male	26	1252	1	1	1	Mutant	Non-codel			171.71
CGGA_720	Recurrent	rA	WHO II	Female	46	1258	1	1	0	Mutant	Non-codel			105.52
CGGA_P111	Primary	O	WHO II	Female	44	1270	0	1	0	Mutant	Codel			184.04
CGGA_P122	Recurrent	rO	WHO II	Male	43	1274	0	1	1	Mutant	Codel			146.44
CGGA_P103	Primary	O	WHO II	Male	34	1283	0	1	0	Mutant	Codel			134.26
CGGA_P93	Primary	A	WHO II	Female	45	1310	0	0	0	Mutant	Non-codel			176.42
CGGA_P86	Primary	O	WHO II	Female	34	1326	0	1	0	Mutant	Codel			100.13
CGGA_P84	Primary	A	WHO II	Female	40	1326	0	1	0	Mutant	Non-codel			214.67
CGGA_P83	Primary	A	WHO II	Female	28	1330	0	1	1	Mutant	Non-codel			187.37
CGGA_1607	Recurrent	rO	WHO II	Female	35	1333	1	1	1	Mutant	Codel			72.95
CGGA_P113	Primary	A	WHO II	Male	32	1340	0	1	0	Wildtype	Non-codel			69.84
CGGA_1097	Primary	A	WHO II	Male	30	1378	1	1	1	Wildtype	Non-codel			132.9
CGGA_1662	Primary	O	WHO II	Female	55	1493	0	1	0	Mutant	Codel			77.43
CGGA_1318	Primary	A	WHO II	Male	39	1497	0	1	0	Mutant	Non-codel			81.92
CGGA_P31	Primary	A	WHO II	Male	42	1514	0	0	1	Wildtype	Non-codel			46.77
CGGA_1664	Primary	O	WHO II	Female	40	1528	1	1	0	Mutant	Non-codel			71.08
CGGA_112	Primary	A	WHO II	Male	17	1534	1	1	1	Mutant	Non-codel			135.51
CGGA_1057	Primary	A	WHO II	Female	57	1549	1	1	1	Wildtype	Non-codel			57.16
CGGA_P21	Primary	A	WHO II	Male	25	1553	0	1	1	Mutant	Non-codel			76.05
CGGA_P20	Primary	A	WHO II	Female	58	1554	0	1	0	Mutant	Non-codel			97.91
CGGA_P19	Primary	A	WHO II	Male	39	1555	0	1	0	Mutant	Non-codel			256.46
CGGA_P13	Primary	O	WHO II	Female	40	1569	0	0	0	Mutant	Codel			138.19
CGGA_1703	Primary	A	WHO II	Female	30	1592	0	1	1	Mutant	Non-codel			117.63
CGGA_1720	Primary	A	WHO II	Male	35	1614	0	1	1	Mutant	Non-codel			173.91
CGGA_1715	Primary	O	WHO II	Female	12	1653	0	0	0	Wildtype	Non-codel			79.36
CGGA_362	Recurrent	rA	WHO II	Female	39	1680	0	0	NA	Mutant	Codel			63.31
CGGA_1704	Primary	A	WHO II	Female	32	1684	0	1	0	Wildtype	Non-codel			144.49
CGGA_1689	Primary	A	WHO II	Male	45	1738	0	1	0	Mutant	Non-codel			180.74
CGGA_1673	Primary	A	WHO II	Female	23	1781	0	0	0	Mutant	Non-codel			102.37
CGGA_1649	Primary	O	WHO II	Male	36	1844	0	1	1	Mutant	Codel			16.62
CGGA_1642	Primary	A	WHO II	Male	48	1885	0	1	0	Mutant	Non-codel			32.33
CGGA_1621	Primary	A	WHO II	Female	48	1931	0	0	0	Mutant	Non-codel			160.48
CGGA_1579	Primary	A	WHO II	Male	37	2018	0	0	0	Wildtype	Non-codel			14.53
CGGA_1563	Primary	A	WHO II	Female	32	2043	0	1	0	Wildtype	Non-codel			123.37
CGGA_863	Primary	A	WHO II	Female	42	2073	1	1	0	Wildtype	Non-codel			128.21
CGGA_1528	Primary	O	WHO II	Female	27	2117	0	1	0	Mutant	Codel			97.89
CGGA_730	Recurrent	rO	WHO II	Female	51	2118	1	1	0	Mutant	Codel			137.18
CGGA_1523	Primary	A	WHO II	Male	50	2141	0	1	1	Mutant	Non-codel			229.12
CGGA_1516	Primary	O	WHO II	Male	46	2150	0	1	1	Mutant	Codel			186.57
CGGA_1517	Primary	O	WHO II	Male	42	2150	0	1	0	Mutant	Codel			95.33
CGGA_1502	Primary	O	WHO II	Female	27	2185	0	0	0	Mutant	Codel			74.74
CGGA_1488	Primary	A	WHO II	Male	31	2206	0	0	0	Mutant	Non-codel			227.19
CGGA_1471	Primary	A	WHO II	Male	45	2249	0	1	1	Mutant	Non-codel			143.28
CGGA_1463	Primary	O	WHO II	Female	69	2252	0	1	0	Mutant	Codel			157.79
CGGA_1454	Primary	A	WHO II	Female	42	2274	0	1	0	Wildtype	Non-codel			43.99
CGGA_1443	Recurrent	rA	WHO II	Male	41	2284	0	1	NA	Wildtype	Non-codel			72.68
CGGA_1440	Primary	O	WHO II	Female	29	2289	0	0	1	Mutant	Codel			209.02
CGGA_1361	Primary	O	WHO II	Male	40	2416	0	1	1	Mutant	Non-codel			198.15
CGGA_1345	Primary	O	WHO II	Male	56	2437	0	1	0	Mutant	Codel			81.78
CGGA_1339	Primary	O	WHO II	Male	41	2444	0	0	1	Mutant	Codel			122.01
CGGA_1335	Primary	O	WHO II	Female	43	2451	0	0	1	Mutant	Codel			126.56
CGGA_482	Primary	O	WHO II	Male	45	2511	1	1	1	Mutant	Codel			118.01
CGGA_1286	Primary	O	WHO II	Female	52	2518	0	1	1	Mutant	Codel			82.35
CGGA_1018	Recurrent	rO	WHO II	Male	50	2527	1	1	1	Mutant	Codel			70.56
CGGA_721	Primary	A	WHO II	Male	45	2552	1	1	1	Mutant	Non-codel			130.76
CGGA_1239	Primary	O	WHO II	Female	44	2609	0	1	1	Mutant	Codel			201.39
CGGA_1238	Primary	A	WHO II	Female	11	2611	0	0	0	Wildtype	Non-codel			78.32
CGGA_1228	Primary	A	WHO II	Male	34	2626	0	0	1	Wildtype	Non-codel			65.67
CGGA_1211	Primary	O	WHO II	Male	40	2654	0	0	0	Mutant	Codel			149.1
CGGA_1204	Primary	O	WHO II	Male	53	2668	0	0	1	Mutant	Codel			111.76
CGGA_1192	Primary	A	WHO II	Female	43	2693	0	1	1	Mutant	Non-codel			194.85
CGGA_1159	Primary	A	WHO II	Male	51	2792	0	0	1	Mutant	Non-codel			62.37
CGGA_1158	Primary	O	WHO II	Male	39	2799	0	1	1	Mutant	Codel			135.17
CGGA_1156	Primary	A	WHO II	Female	41	2805	0	1	0	Mutant	Non-codel			62.39
CGGA_1152	Primary	A	WHO II	Male	13	2812	0	1	1	Wildtype	Non-codel			51.54
CGGA_1147	Primary	A	WHO II	Male	36	2826	0	0	1	Mutant	Non-codel			161.76
CGGA_42	Primary	A	WHO II	Male	38	2832	1	1	1	Mutant	Codel			120.23
CGGA_846	Recurrent	rA	WHO II	Female	39	2991	0	0	1	Wildtype	Non-codel			64.7
CGGA_320	Primary	O	WHO II	Male	31	3005	1	1	1	Mutant	Codel			161.32
CGGA_1065	Primary	O	WHO II	Female	48	3023	0	1	1	Mutant	Codel			71.18
CGGA_1030	Primary	A	WHO II	Female	40	3275	0	1	1	Mutant	Non-codel			69.41
CGGA_707	Primary	O	WHO II	Female	39	3299	1	1	1	Mutant	Codel			133.63
CGGA_1012	Recurrent	rO	WHO II	Male	45	3407	0	1	1	Mutant	Non-codel			138.93
CGGA_1003	Primary	O	WHO II	Female	47	3428	0	0	1	Mutant	Codel			73.98
CGGA_889	Primary	A	WHO II	Male	23	3613	0	1	1	Mutant	Non-codel			92.5
CGGA_724	Recurrent	rA	WHO II	Male	32	3817	0	0	0	Mutant	Non-codel			82.53
CGGA_663	Primary	A	WHO II	Female	29	3880	0	1	0	Mutant	Non-codel			107.56
CGGA_265	Recurrent	rA	WHO II	Male	43	3959	0	1	1	Mutant	Non-codel			89.62
CGGA_503	Primary	A	WHO II	Male	51	4084	0	1	1	Mutant	Non-codel			91.96
CGGA_369	Recurrent	rA	WHO II	Male	33	4271	0	1	0	Mutant	Non-codel			55.38
CGGA_290	Primary	O	WHO II	Female	37	4390	0	1	0	Mutant	Codel			86.4
CGGA_106	Recurrent	rA	WHO II	Male	30	4697	0	0	1	Wildtype	Non-codel			61.23
CGGA_1688	Recurrent	rAA	WHO III	Female	51	51	1	1	1	Wildtype	Non-codel			88.17
CGGA_1434	Recurrent	rAA	WHO III	Male	61	67	1	1	1	Wildtype	Non-codel			95.86
CGGA_457	Recurrent	rAA	WHO III	Male	32	75	1	0	0	Mutant	Non-codel			51.75
CGGA_P594	Recurrent	rAA	WHO III	Male	40	84	1	NA	NA	Wildtype	Non-codel			98.75
CGGA_406	Recurrent	rAA	WHO III	Female	24	90	1	0	0	Mutant	Non-codel			37.86
CGGA_1862	Primary	AA	WHO III	Male	40	110	1	1	1	Wildtype	Non-codel			101.34
CGGA_358	Recurrent	rAA	WHO III	Female	30	122	1	0	0	Mutant	Non-codel			69.62
CGGA_1458	Recurrent	rAO	WHO III	Female	54	127	1	1	1	Mutant	Codel			46.55
CGGA_1575	Recurrent	rAA	WHO III	Male	37	129	1	1	0	Mutant	Non-codel			52.85
CGGA_1669	Primary	AA	WHO III	Female	44	139	1	0	0	Wildtype	Non-codel			149.06
CGGA_1184	Recurrent	rAA	WHO III	Male	46	156	1	1	1	Mutant	Non-codel			63.74
CGGA_852	Primary	AA	WHO III	Male	40	169	1	1	0	Wildtype	Non-codel			111.16
CGGA_1544	Primary	AA	WHO III	Female	38	208	1	0	0	Mutant	Non-codel			122.34
CGGA_P159	Primary	AA	WHO III	Male	59	211	1	0	0	Wildtype	Non-codel			73.36
CGGA_P568	Recurrent	rAO	WHO III	Female	23	218	1	0	0	Mutant	Codel			74.56
CGGA_1685	Recurrent	rAA	WHO III	Male	33	225	1	1	1	Mutant	Non-codel			152.69
CGGA_P181	Primary	AA	WHO III	Female	21	238	1	NA	NA	Wildtype	Non-codel			137.56
CGGA_2046	Recurrent	rAA	WHO III	Male	46	251	1	1	1	Mutant	Non-codel			117.93
CGGA_881	Recurrent	rAA	WHO III	Female	23	252	1	1	1	Wildtype	Non-codel			46.74
CGGA_P604	Recurrent	rAA	WHO III	Female	15	262	1	0	0	Wildtype	Non-codel			86.01
CGGA_1510	Recurrent	rAA	WHO III	Male	40	271	1	1	1	Mutant	Non-codel			55.55
CGGA_P388	Recurrent	rAA	WHO III	Female	37	293	1	NA	NA	Mutant	Non-codel			306.79
CGGA_P483	Recurrent	rAA	WHO III	Male	41	299	1	NA	NA	Wildtype	Non-codel			97.85
CGGA_507	Recurrent	rAA	WHO III	Female	53	302	1	0	1	Mutant	Non-codel			86.95
CGGA_1002	Primary	AA	WHO III	Female	43	305	1	1	1	Wildtype	Non-codel			84.14
CGGA_P421	Recurrent	rAA	WHO III	Male	26	308	1	NA	NA	Mutant	Non-codel			41.02
CGGA_1295	Recurrent	rAA	WHO III	Male	40	310	1	1	1	Mutant	Non-codel			140.47
CGGA_P98	Recurrent	rAA	WHO III	Male	44	317	1	1	1	Mutant	Non-codel			71.3
CGGA_763	Recurrent	rAA	WHO III	Male	52	319	0	1	0	Wildtype	Non-codel			60.52
CGGA_P633	Recurrent	rAA	WHO III	Female	40	327	0	1	1	Mutant	Non-codel			88.16
CGGA_1359	Recurrent	rAA	WHO III	Male	21	343	1	1	1	Wildtype	Non-codel			70.77
CGGA_1809	Primary	AO	WHO III	Male	27	343	1	1	1	Wildtype	Non-codel			54.04
CGGA_1369	Primary	AO	WHO III	Female	37	360	0	1	1	Mutant	Non-codel			58.96
CGGA_1670	Recurrent	rAA	WHO III	Female	30	365	1	1	1	Wildtype	Non-codel			85.19
CGGA_108	Recurrent	rAA	WHO III	Male	44	366	1	1	1	Wildtype	Non-codel			66.99
CGGA_867	Recurrent	rAA	WHO III	Female	40	367	1	0	0	Mutant	Non-codel			60.51
CGGA_1154	Recurrent	rAA	WHO III	Female	33	369	1	NA	NA	Mutant	Non-codel			170.65
CGGA_P5	Recurrent	rAA	WHO III	Female	45	378	1	1	1	Mutant	Non-codel			54
CGGA_P18	Primary	AA	WHO III	Male	40	387	1	0	1	Mutant	Non-codel			219.73
CGGA_1183	Primary	AA	WHO III	Female	25	408	1	1	1	Wildtype	Non-codel			182.24
CGGA_1518	Primary	AA	WHO III	Female	19	411	1	1	1	Wildtype	Non-codel			58.7
CGGA_1178	Recurrent	rAA	WHO III	Male	41	422	1	1	1	Mutant	Non-codel			134.17
CGGA_1141	Primary	AA	WHO III	Male	65	432	1	NA	NA	Wildtype	Non-codel			42.69
CGGA_2129	Recurrent	rAA	WHO III	Male	48	439	0	0	0	Mutant	Non-codel			46.23
CGGA_1738	Primary	AA	WHO III	Male	49	469	1	1	1	Wildtype	Non-codel			106.06
CGGA_P157	Primary	AA	WHO III	Female	55	470	1	1	1	Wildtype	Non-codel			174.68
CGGA_1606	Primary	AA	WHO III	Female	28	471	1	1	1	Wildtype	Non-codel			116.68
CGGA_1195	Primary	AA	WHO III	Male	43	476	1	0	0	Mutant	Non-codel			141.19
CGGA_652	Recurrent	rAA	WHO III	Male	42	476	1	1	1	Mutant	Non-codel			84.41
CGGA_P364	Recurrent	rAA	WHO III	Female	41	495	1	1	NA	Mutant	Non-codel			50.33
CGGA_P185	Recurrent	rAA	WHO III	Female	41	502	1	1	1	Mutant	Non-codel			192.29
CGGA_1459	Recurrent	rAA	WHO III	Male	55	503	1	1	1	Wildtype	Non-codel			74.34
CGGA_P269	Recurrent	rAO	WHO III	Female	47	511	1	1	1	Wildtype	Codel			33.32
CGGA_521	Primary	AA	WHO III	Male	32	514	1	1	1	Wildtype	Non-codel			156.86
CGGA_1739	Recurrent	rAA	WHO III	Male	45	515	1	1	1	Mutant	Non-codel			79.64
CGGA_1487	Recurrent	rAA	WHO III	Female	49	520	1	1	1	Wildtype	Non-codel			175.8
CGGA_P520	Recurrent	rAO	WHO III	Female	44	521	0	NA	NA	Mutant	Codel			106.7
CGGA_1553	Recurrent	rAA	WHO III	Male	30	540	1	1	1	Mutant	Non-codel			93.08
CGGA_P510	Recurrent	rAO	WHO III	Male	42	549	0	NA	NA	Mutant	Non-codel			63.12
CGGA_810	Recurrent	rAO	WHO III	Male	20	551	1	1	1	Wildtype	Non-codel			65.62
CGGA_1398	Recurrent	rAA	WHO III	Male	43	554	1	1	1	Mutant	Non-codel			143.42
CGGA_P508	Recurrent	rAA	WHO III	Male	40	555	0	NA	NA	Mutant	Non-codel			153.78
CGGA_P308	Recurrent	rAA	WHO III	Male	38	563	1	1	1	Mutant	Non-codel			88.82
CGGA_1598	Primary	AA	WHO III	Male	31	564	1	1	1	Wildtype	Non-codel			60.78
CGGA_2081	Recurrent	rAO	WHO III	Female	39	571	0	1	0	Mutant	Codel			164.25
CGGA_2079	Recurrent	rAO	WHO III	Male	45	573	0	1	1	Mutant	Codel			83
CGGA_P328	Recurrent	rAA	WHO III	Female	54	580	1	1	NA	Mutant	Non-codel			107.99
CGGA_1680	Primary	AA	WHO III	Male	45	596	1	1	1	Mutant	Non-codel			60.67
CGGA_P468	Primary	AO	WHO III	Female	42	611	0	NA	NA	Mutant	Codel			97.72
CGGA_2006	Recurrent	rAA	WHO III	Male	43	626	1	1	1	Mutant	Non-codel			117.5
CGGA_P461	Recurrent	rAA	WHO III	Male	28	626	0	NA	NA	Mutant	Non-codel			62.89
CGGA_P298	Recurrent	rAO	WHO III	Female	50	634	0	1	0	Mutant	Codel			43.8
CGGA_P446	Recurrent	rAO	WHO III	Female	47	646	0	1	1	Mutant	Codel			34.13
CGGA_492	Recurrent	rAA	WHO III	Male	27	652	0	1	1	Wildtype	Non-codel			74.54
CGGA_P437	Primary	AO	WHO III	Female	47	662	0	1	NA	Mutant	Codel			61.17
CGGA_P438	Recurrent	rAO	WHO III	Male	41	662	0	NA	NA	Mutant	Codel			91.64
CGGA_888	Recurrent	rAO	WHO III	Male	29	669	1	1	1	Mutant	Codel			75.01
CGGA_1223	Primary	AA	WHO III	Male	42	682	1	1	1	Wildtype	Non-codel			97.15
CGGA_1108	Primary	AA	WHO III	Female	39	684	1	1	1	Wildtype	Non-codel			100.76
CGGA_P337	Recurrent	rAO	WHO III	Female	61	689	1	NA	NA	Mutant	Codel			54.13
CGGA_1321	Primary	AA	WHO III	Male	46	702	1	1	1	Mutant	Non-codel			109.25
CGGA_P416	Recurrent	rAO	WHO III	Male	29	709	0	NA	NA	Mutant	Codel			115.73
CGGA_1185	Recurrent	rAA	WHO III	Female	50	731	1	1	1	Wildtype	Non-codel			62.74
CGGA_1686	Primary	AA	WHO III	Male	27	745	1	0	1	Wildtype	Non-codel			93.65
CGGA_1587	Primary	AA	WHO III	Female	30	750	1	0	0	Mutant	Non-codel			63.9
CGGA_1619	Primary	AA	WHO III	Male	44	766	1	1	1	Mutant	Non-codel			105.39
CGGA_1126	Primary	AA	WHO III	Male	44	784	1	1	1	Mutant	Non-codel			84.8
CGGA_P110	Primary	AO	WHO III	Female	56	800	1	1	1	Wildtype	Non-codel			72.1
CGGA_1554	Recurrent	rAO	WHO III	Male	34	824	1	1	1	Mutant	Codel			57.89
CGGA_825	Recurrent	rAA	WHO III	Male	36	836	1	1	1	Mutant	Non-codel			181.05
CGGA_1567	Primary	AO	WHO III	Female	48	840	1	1	1	Mutant	Non-codel			75.35
CGGA_P326	Recurrent	rAA	WHO III	Female	48	854	0	0	0	Mutant	Non-codel			142.9
CGGA_P163	Recurrent	rAO	WHO III	Female	45	855	1	1	1	Mutant	Non-codel			120.17
CGGA_D28	Primary	AA	WHO III	Male	25	860	1	1	0	Mutant	Non-codel			129.51
CGGA_1994	Recurrent	rAO	WHO III	Female	32	862	0	NA	NA	Mutant	Non-codel			79.8
CGGA_P319	Recurrent	rAA	WHO III	Male	37	868	0	1	NA	Mutant	Non-codel			93.34
CGGA_P314	Recurrent	rAO	WHO III	Female	34	875	0	0	0	Mutant	Codel			38.46
CGGA_1383	Recurrent	rAA	WHO III	Female	47	884	0	1	NA	Mutant	Codel			21.81
CGGA_861	Primary	AA	WHO III	Male	29	893	1	0	0	Wildtype	Non-codel			91.87
CGGA_780	Recurrent	rAO	WHO III	Female	64	923	1	0	1	Wildtype	Non-codel			97.07
CGGA_901	Primary	AA	WHO III	Male	40	929	1	NA	1	Mutant	Non-codel			78.88
CGGA_1356	Recurrent	rAA	WHO III	Male	52	948	1	0	1	Mutant	Non-codel			57.4
CGGA_1716	Recurrent	rAA	WHO III	Male	38	951	1	1	1	Mutant	Non-codel			52.57
CGGA_P279	Recurrent	rAO	WHO III	Female	47	972	0	1	1	Mutant	Codel			113.09
CGGA_1524	Recurrent	rAO	WHO III	Male	36	1004	1	1	1	Mutant	Codel			98.86
CGGA_882	Recurrent	rAA	WHO III	Male	30	1008	0	1	0	Mutant	Non-codel			83.55
CGGA_887	Recurrent	rAO	WHO III	Male	25	1011	0	0	NA	Wildtype	Non-codel			58.73
CGGA_1437	Recurrent	rAA	WHO III	Male	48	1037	1	1	1	Wildtype	Non-codel			65.06
CGGA_1508	Primary	AA	WHO III	Male	39	1049	1	0	0	Mutant	Non-codel			99.86
CGGA_1906	Recurrent	rAA	WHO III	Male	57	1054	1	1	1	Mutant	Non-codel			54.5
CGGA_1771	Recurrent	rAA	WHO III	Male	38	1068	1	1	1	Mutant	Non-codel			76.05
CGGA_1614	Recurrent	rAA	WHO III	Male	51	1079	1	1	1	Mutant	Non-codel			115.64
CGGA_1311	Recurrent	rAO	WHO III	Female	29	1080	1	1	1	Mutant	Codel			158.73
CGGA_1591	Recurrent	rAA	WHO III	Male	54	1133	1	1	1	Mutant	Non-codel			95.92
CGGA_P183	Primary	AO	WHO III	Male	58	1150	0	1	1	Mutant	Codel			73.41
CGGA_1882	Primary	AO	WHO III	Male	33	1155	0	0	0	Mutant	Codel			54.36
CGGA_1880	Recurrent	rAA	WHO III	Female	37	1168	0	0	0	Mutant	Non-codel			98.58
CGGA_1497	Primary	AA	WHO III	Female	24	1178	1	1	1	Mutant	Non-codel			42.41
CGGA_103	Primary	AA	WHO III	Male	56	1188	1	1	0	Mutant	Non-codel			121.49
CGGA_P142	Primary	AO	WHO III	Male	45	1195	0	1	1	Mutant	Codel			184.23
CGGA_P144	Primary	AA	WHO III	Male	44	1196	0	1	1	Mutant	Non-codel			106.18
CGGA_1863	Recurrent	rAO	WHO III	Female	50	1214	0	1	1	Mutant	Codel			60.69
CGGA_1533	Recurrent	rAA	WHO III	Female	61	1217	1	1	1	Wildtype	Non-codel			39.3
CGGA_P131	Primary	AO	WHO III	Female	45	1233	0	1	1	Mutant	Codel			60.61
CGGA_1854	Primary	AA	WHO III	Male	36	1246	0	1	1	Mutant	Non-codel			109.87
CGGA_P108	Primary	AA	WHO III	Female	30	1276	0	1	1	Wildtype	Non-codel			76.49
CGGA_279	Recurrent	rAA	WHO III	Female	49	1314	1	1	1	Mutant	Non-codel			40.02
CGGA_621	Recurrent	rAA	WHO III	Male	40	1347	0	1	1	Mutant	Non-codel			95.28
CGGA_703	Recurrent	rAO	WHO III	Female	31	1355	1	1	1	Mutant	Non-codel			46.54
CGGA_1743	Primary	AA	WHO III	Female	47	1361	1	0	0	Mutant	Non-codel			88.42
CGGA_1155	Primary	AA	WHO III	Male	43	1373	1	1	1	Mutant	Codel			51.91
CGGA_1569	Primary	AA	WHO III	Female	27	1406	0	0	0	Wildtype	Codel			94.62
CGGA_1565	Primary	AA	WHO III	Female	23	1417	0	0	0	Mutant	Non-codel			138.47
CGGA_1786	Recurrent	rAO	WHO III	Female	54	1437	0	1	1	Mutant	Codel			39.67
CGGA_903	Primary	AA	WHO III	Female	27	1455	1	1	0	Mutant	Non-codel			184.66
CGGA_705	Primary	AA	WHO III	Male	41	1507	1	1	0	Mutant	Non-codel			92.94
CGGA_P17	Primary	AO	WHO III	Male	30	1561	0	1	1	Mutant	Codel			121.65
CGGA_1737	Primary	AO	WHO III	Male	33	1572	0	1	1	Mutant	Codel			81.04
CGGA_1580	Primary	AA	WHO III	Female	34	1581	1	1	1	Mutant	Non-codel			271.04
CGGA_1592	Recurrent	rAO	WHO III	Male	37	1588	1	1	1	Mutant	Codel			77.37
CGGA_1731	Primary	AA	WHO III	Female	45	1596	0	1	1	Mutant	Non-codel			68.8
CGGA_1723	Primary	AO	WHO III	Female	39	1606	0	1	1	Mutant	Codel			75.01
CGGA_1725	Primary	AO	WHO III	Female	33	1606	0	1	1	Mutant	Codel			63.92
CGGA_1055	Primary	AA	WHO III	Male	43	1611	1	1	1	Mutant	Non-codel			179.43
CGGA_1718	Primary	AA	WHO III	Female	37	1616	0	1	1	Mutant	Non-codel			128.32
CGGA_1435	Primary	AA	WHO III	Female	46	1657	1	1	0	Mutant	Non-codel			63.87
CGGA_1389	Primary	AO	WHO III	Female	67	1669	1	1	0	Mutant	Codel			56.26
CGGA_1401	Primary	AA	WHO III	Male	39	1680	1	1	1	Mutant	Non-codel			160.58
CGGA_1700	Primary	AO	WHO III	Male	49	1696	0	1	1	Mutant	Codel			69.72
CGGA_1701	Primary	AO	WHO III	Male	44	1696	0	1	1	Mutant	Codel			67.72
CGGA_1527	Primary	AA	WHO III	Male	47	1714	1	1	1	Mutant	Non-codel			142.59
CGGA_1695	Recurrent	rAA	WHO III	Male	45	1714	0	1	1	Mutant	Non-codel			98.21
CGGA_1169	Primary	AA	WHO III	Male	30	1765	1	1	1	Mutant	Non-codel			157.68
CGGA_1679	Primary	AO	WHO III	Female	52	1766	0	1	1	Mutant	Codel			35.62
CGGA_1675	Primary	AA	WHO III	Male	38	1774	0	1	1	Mutant	Non-codel			46.72
CGGA_1671	Primary	AA	WHO III	Female	26	1788	0	1	1	Mutant	Non-codel			70.41
CGGA_1300	Primary	AA	WHO III	Male	35	1793	1	1	1	Mutant	Non-codel			164.09
CGGA_1667	Primary	AO	WHO III	Female	40	1800	0	1	1	Mutant	Codel			116.38
CGGA_1645	Primary	AA	WHO III	Male	59	1857	0	1	1	Mutant	Non-codel			75.03
CGGA_799	Recurrent	rAO	WHO III	Male	53	1868	1	1	1	Mutant	Codel			41.02
CGGA_1627	Primary	AA	WHO III	Male	37	1921	0	1	1	Mutant	Non-codel			144.54
CGGA_135	Primary	AA	WHO III	Female	41	1924	1	1	0	Wildtype	Non-codel			27.83
CGGA_1623	Primary	AA	WHO III	Female	16	1927	0	1	0	Wildtype	Non-codel			38.86
CGGA_1620	Primary	AO	WHO III	Male	51	1932	0	1	1	Mutant	Codel			93.53
CGGA_1416	Primary	AO	WHO III	Male	42	1933	1	0	0	Mutant	Codel			42.47
CGGA_1618	Primary	AA	WHO III	Male	31	1939	0	1	1	Mutant	Non-codel			108.77
CGGA_1608	Recurrent	rAA	WHO III	Male	38	1953	0	1	0	Mutant	Non-codel			58.64
CGGA_1588	Primary	AA	WHO III	Female	24	2003	0	0	0	Wildtype	Non-codel			14.8
CGGA_474	Primary	AO	WHO III	Male	NA	2029	0	1	1	Wildtype	Non-codel			46.67
CGGA_1566	Primary	AO	WHO III	Female	43	2040	0	1	1	Mutant	Codel			47.18
CGGA_1562	Primary	AO	WHO III	Male	51	2045	0	1	0	Mutant	Codel			109.63
CGGA_1557	Primary	AO	WHO III	Male	47	2047	0	1	1	Mutant	Codel			42.93
CGGA_1431	Primary	AA	WHO III	Male	48	2048	1	1	1	Mutant	Non-codel			141.04
CGGA_1390	Recurrent	rAA	WHO III	Male	50	2050	0	1	1	Mutant	Non-codel			44.55
CGGA_1552	Primary	AO	WHO III	Male	39	2052	0	1	1	Mutant	Codel			120.24
CGGA_1232	Primary	AA	WHO III	Male	39	2067	1	1	1	Mutant	Non-codel			112.49
CGGA_1526	Primary	AO	WHO III	Male	39	2122	0	1	1	Mutant	Codel			177.59
CGGA_1513	Recurrent	rAO	WHO III	Female	36	2151	0	1	1	Mutant	Codel			91.42
CGGA_107	Recurrent	rAA	WHO III	Female	38	2156	1	0	0	Wildtype	Non-codel			67.89
CGGA_1504	Primary	AA	WHO III	Female	44	2178	0	1	1	Mutant	Non-codel			70.25
CGGA_1212	Primary	AA	WHO III	Male	31	2292	1	1	1	Mutant	Non-codel			119.11
CGGA_194	Recurrent	rAO	WHO III	Female	43	2304	1	1	0	Mutant	Codel			118.1
CGGA_1417	Primary	AO	WHO III	Male	56	2332	0	1	1	Mutant	Codel			111.1
CGGA_1413	Primary	AO	WHO III	Male	35	2339	0	1	1	Mutant	Codel			129.56
CGGA_1407	Primary	AO	WHO III	Female	29	2340	0	0	1	Mutant	Codel			34.96
CGGA_1404	Primary	AO	WHO III	Female	56	2353	0	1	0	Mutant	Codel			120.35
CGGA_1377	Primary	AA	WHO III	Male	28	2392	0	1	1	Mutant	Non-codel			192.14
CGGA_1362	Primary	AA	WHO III	Female	64	2416	0	1	1	Wildtype	Non-codel			174.7
CGGA_1273	Recurrent	rAA	WHO III	Male	64	2438	0	1	1	Mutant	Non-codel			64.11
CGGA_625	Recurrent	rAO	WHO III	Female	33	2465	1	0	0	Mutant	Codel			104.6
CGGA_1319	Primary	AO	WHO III	Female	42	2473	0	1	1	Wildtype	Non-codel			97.64
CGGA_1305	Primary	AA	WHO III	Male	43	2493	0	1	1	Mutant	Non-codel			134.11
CGGA_1144	Primary	AA	WHO III	Female	39	2505	0	1	1	Wildtype	Non-codel			52.36
CGGA_1269	Primary	AO	WHO III	Female	35	2535	0	0	1	Mutant	Codel			113.03
CGGA_1264	Primary	AO	WHO III	Female	37	2541	0	0	1	Mutant	Codel			130.05
CGGA_336	Recurrent	rAO	WHO III	Female	57	2549	1	1	1	Mutant	Codel			44.36
CGGA_1235	Primary	AO	WHO III	Female	32	2616	0	0	1	Mutant	Non-codel			126.77
CGGA_634	Primary	AA	WHO III	Female	35	2633	1	1	1	Mutant	Non-codel			90.89
CGGA_1191	Primary	AO	WHO III	Male	53	2695	0	0	0	Mutant	Codel			51.4
CGGA_1111	Primary	AA	WHO III	Male	45	2696	1	1	1	Mutant	Non-codel			59.19
CGGA_1161	Primary	AA	WHO III	Male	36	2791	0	1	0	Mutant	Non-codel			73.29
CGGA_1132	Recurrent	rAO	WHO III	Female	33	2862	0	1	1	Mutant	Codel			86.26
CGGA_1131	Primary	AA	WHO III	Female	46	2862	0	1	1	Mutant	Non-codel			40.13
CGGA_1121	Recurrent	rAA	WHO III	Female	29	2889	0	1	1	Mutant	Non-codel			132.92
CGGA_890	Primary	AA	WHO III	Male	39	2982	1	1	1	Mutant	Non-codel			132.29
CGGA_420	Recurrent	rAO	WHO III	Female	39	3514	0	1	1	Mutant	Codel			22.14
CGGA_1534	Primary	GBM	WHO IV	Female	58	27	1	0	0	Mutant	Non-codel			51.83
CGGA_2062	Recurrent	rGBM	WHO IV	Female	63	41	1	1	1	Mutant	Non-codel			81.62
CGGA_1826	Primary	GBM	WHO IV	Female	70	44	1	0	0	Wildtype	Non-codel			73.77
CGGA_2008	Recurrent	rGBM	WHO IV	Male	56	44	1	NA	NA	Wildtype	Non-codel			93.52
CGGA_1134	Primary	GBM	WHO IV	Female	56	59	1	0	1	Wildtype	Non-codel			23.37
CGGA_1541	Recurrent	rGBM	WHO IV	Female	50	67	1	1	1	Wildtype	Non-codel			105.68
CGGA_P106	Recurrent	rGBM	WHO IV	Male	24	71	1	1	1	Wildtype	Non-codel			37.89
CGGA_1953	Recurrent	rGBM	WHO IV	Male	47	73	1	1	1	Wildtype	Non-codel			39.38
CGGA_1976	Recurrent	rGBM	WHO IV	Female	53	73	1	1	1	Wildtype	Non-codel			9.99
CGGA_1820	Recurrent	rGBM	WHO IV	Female	52	77	1	1	1	Wildtype	Non-codel			73.63
CGGA_1624	Recurrent	rGBM	WHO IV	Female	27	87	1	1	1	Mutant	Non-codel			111.35
CGGA_1697	Recurrent	rGBM	WHO IV	Female	47	89	1	NA	NA	Wildtype	Non-codel			141.72
CGGA_1865	Recurrent	rGBM	WHO IV	Female	45	89	1	0	0	Wildtype	Non-codel			83.55
CGGA_1387	Recurrent	rGBM	WHO IV	Male	41	90	1	1	1	Wildtype	Non-codel			83.33
CGGA_1537	Primary	GBM	WHO IV	Male	73	97	1	0	0	Wildtype	Non-codel			80.38
CGGA_1773	Recurrent	rGBM	WHO IV	Female	46	104	1	1	1	Wildtype	Non-codel			88.66
CGGA_P28	Primary	GBM	WHO IV	Male	61	107	1	0	0	Wildtype	Non-codel			64.62
CGGA_1500	Primary	GBM	WHO IV	Female	45	108	1	1	1	Wildtype	Non-codel			82.29
CGGA_P7	Recurrent	rGBM	WHO IV	Male	45	110	1	1	0	Wildtype	Non-codel			15.99
CGGA_1255	Recurrent	rGBM	WHO IV	Male	49	118	1	1	1	Wildtype	Non-codel			1.53
CGGA_1866	Primary	GBM	WHO IV	Male	68	127	1	1	1	Wildtype	Non-codel			115.45
CGGA_1558	Recurrent	rGBM	WHO IV	Male	71	130	1	1	1	Wildtype	Non-codel			127.9
CGGA_1426	Primary	GBM	WHO IV	Female	50	133	1	1	1	Wildtype	Non-codel			47.68
CGGA_1248	Recurrent	rGBM	WHO IV	Male	54	138	1	1	1	Wildtype	Non-codel			57.04
CGGA_1946	Recurrent	rGBM	WHO IV	Female	51	142	1	1	1	Wildtype	Non-codel			58.77
CGGA_777	Recurrent	rGBM	WHO IV	Male	46	146	1	1	0	Wildtype	Non-codel			16.53
CGGA_1656	Recurrent	rGBM	WHO IV	Male	56	149	1	1	1	Wildtype	Non-codel			57.81
CGGA_487	Recurrent	rGBM	WHO IV	Male	46	156	1	1	1	Wildtype	Non-codel			71.18
CGGA_1857	Recurrent	rGBM	WHO IV	Male	46	157	1	1	1	Wildtype	Non-codel			65.79
CGGA_1572	Recurrent	rGBM	WHO IV	Female	60	160	1	1	1	Wildtype	Non-codel			81.42
CGGA_P625	Recurrent	rGBM	WHO IV	Female	46	161	1	NA	NA	Mutant	Non-codel			73.44
CGGA_1208	Recurrent	rGBM	WHO IV	Male	38	161	1	1	1	Wildtype	Non-codel			8.79
CGGA_1430	Recurrent	rGBM	WHO IV	Female	28	162	1	1	1	Wildtype	Non-codel			41.27
CGGA_1702	Recurrent	rGBM	WHO IV	Female	29	168	1	1	1	Wildtype	Non-codel			214.85
CGGA_1643	Primary	GBM	WHO IV	Female	50	170	0	NA	NA	Wildtype	Non-codel			29.96
CGGA_2115	Recurrent	rGBM	WHO IV	Female	31	171	1	1	1	Wildtype	Non-codel			83.44
CGGA_1505	Recurrent	rGBM	WHO IV	Male	30	172	1	1	1	Mutant	Non-codel			57.12
CGGA_1644	Primary	GBM	WHO IV	Male	48	173	1	1	1	Wildtype	Non-codel			39.63
CGGA_1462	Primary	GBM	WHO IV	Male	49	174	1	1	1	Wildtype	Non-codel			28.58
CGGA_1597	Primary	GBM	WHO IV	Male	58	174	1	1	1	Wildtype	Non-codel			48.5
CGGA_1899	Recurrent	rGBM	WHO IV	Male	45	176	1	1	1	Wildtype	Non-codel			97.98
CGGA_1260	Recurrent	rGBM	WHO IV	Male	32	177	1	1	1	Wildtype	Non-codel			78.81
CGGA_1815	Recurrent	rGBM	WHO IV	Female	45	185	1	1	1	Wildtype	Non-codel			81.98
CGGA_1564	Primary	GBM	WHO IV	Male	48	190	1	1	1	Wildtype	Non-codel			81.27
CGGA_1236	Primary	GBM	WHO IV	Female	47	191	1	0	0	Wildtype	Non-codel			140.12
CGGA_1257	Recurrent	rGBM	WHO IV	Male	59	192	1	1	1	Wildtype	Non-codel			68.08
CGGA_P415	Recurrent	rGBM	WHO IV	Female	56	195	1	NA	NA	Wildtype	Non-codel			50.56
CGGA_P199	Recurrent	rGBM	WHO IV	Male	66	203	1	0	0	Wildtype	Non-codel			30.59
CGGA_1521	Primary	GBM	WHO IV	Female	63	205	1	1	1	Wildtype	Non-codel			165.33
CGGA_1596	Primary	GBM	WHO IV	Male	63	205	1	1	1	Wildtype	Non-codel			95.29
CGGA_P160	Primary	GBM	WHO IV	Female	72	219	1	1	1	Wildtype	Non-codel			51.38
CGGA_1631	Recurrent	rGBM	WHO IV	Female	58	221	1	1	0	Wildtype	Non-codel			62.15
CGGA_1814	Recurrent	rGBM	WHO IV	Female	46	221	1	1	1	Wildtype	Non-codel			49.13
CGGA_1546	Primary	GBM	WHO IV	Male	56	223	1	0	1	Wildtype	Non-codel			17.48
CGGA_1461	Primary	GBM	WHO IV	Female	60	226	1	1	1	Wildtype	Non-codel			64.19
CGGA_1535	Recurrent	rGBM	WHO IV	Male	43	232	1	1	1	Mutant	Non-codel			37.6
CGGA_1586	Primary	GBM	WHO IV	Female	55	232	1	1	1	Wildtype	Non-codel			52.12
CGGA_P87	Recurrent	rGBM	WHO IV	Male	32	240	1	1	1	Mutant	Non-codel			65.74
CGGA_1729	Recurrent	rGBM	WHO IV	Male	52	244	1	1	1	Wildtype	Non-codel			74.52
CGGA_1491	Primary	GBM	WHO IV	Male	29	246	1	1	1	Mutant	Non-codel			102.81
CGGA_1538	Recurrent	rGBM	WHO IV	Female	57	247	1	1	1	Wildtype	Non-codel			54.3
CGGA_1807	Primary	GBM	WHO IV	Female	65	247	1	NA	NA	Wildtype	Non-codel			177.55
CGGA_1419	Recurrent	rGBM	WHO IV	Male	56	249	1	1	1	Wildtype	Non-codel			82.21
CGGA_1613	Primary	GBM	WHO IV	Male	53	250	0	1	1	Wildtype	Non-codel			29.96
CGGA_1750	Primary	GBM	WHO IV	Female	52	250	1	1	1	Wildtype	Non-codel			89.27
CGGA_1776	Recurrent	rGBM	WHO IV	Male	23	259	1	1	1	Wildtype	Non-codel			102.2
CGGA_P143	Primary	GBM	WHO IV	Female	66	261	1	1	1	Wildtype	Non-codel			20.96
CGGA_2075	Recurrent	rGBM	WHO IV	Male	63	266	1	1	1	Wildtype	Non-codel			17.16
CGGA_1770	Recurrent	rGBM	WHO IV	Female	43	267	1	0	1	Mutant	Non-codel			97.77
CGGA_1492	Recurrent	rGBM	WHO IV	Female	47	268	1	1	1	Wildtype	Non-codel			70.98
CGGA_P100	Primary	GBM	WHO IV	Male	67	268	1	NA	NA	Wildtype	Non-codel			92.36
CGGA_P295	Recurrent	rGBM	WHO IV	Male	46	273	1	1	1	Wildtype	Non-codel			64.05
CGGA_2078	Recurrent	rGBM	WHO IV	Female	61	280	1	1	1	Wildtype	Non-codel			122.69
CGGA_1382	Primary	GBM	WHO IV	Male	57	284	1	1	1	Wildtype	Non-codel			201.93
CGGA_568	Recurrent	rGBM	WHO IV	Male	14	285	1	0	1	Wildtype	Non-codel			59.04
CGGA_120	Recurrent	rGBM	WHO IV	Male	42	288	1	1	1	Wildtype	Non-codel			107.17
CGGA_1663	Recurrent	rGBM	WHO IV	Male	61	290	1	1	1	Wildtype	Non-codel			65.39
CGGA_1380	Primary	GBM	WHO IV	Male	46	291	1	1	1	Wildtype	Non-codel			106.72
CGGA_1641	Recurrent	rGBM	WHO IV	Female	57	291	1	1	1	Wildtype	Non-codel			51.18
CGGA_P89	Recurrent	rGBM	WHO IV	Male	42	294	1	1	1	Wildtype	Non-codel			27.99
CGGA_1520	Recurrent	rGBM	WHO IV	Female	67	297	1	1	1	Wildtype	Non-codel			55.32
CGGA_1908	Recurrent	rGBM	WHO IV	Female	42	298	1	1	1	Wildtype	Non-codel			79.51
CGGA_1476	Primary	GBM	WHO IV	Female	53	299	1	0	0	Wildtype	Non-codel			114.7
CGGA_1811	Recurrent	rGBM	WHO IV	Male	64	304	1	1	1	Wildtype	Non-codel			80.89
CGGA_1457	Primary	GBM	WHO IV	Male	60	312	1	1	1	Wildtype	Non-codel			56.83
CGGA_1605	Recurrent	rGBM	WHO IV	Male	34	321	1	1	1	Wildtype	Non-codel			61.07
CGGA_1326	Primary	GBM	WHO IV	Male	45	322	1	1	0	Mutant	Non-codel			80.56
CGGA_2024	Recurrent	rGBM	WHO IV	Female	19	328	1	1	NA	Wildtype	Non-codel			61.22
CGGA_1785	Recurrent	rGBM	WHO IV	Male	34	329	1	1	1	Mutant	Non-codel			24.89
CGGA_1496	Recurrent	rGBM	WHO IV	Female	42	330	1	1	1	Mutant	Codel			79.38
CGGA_1713	Primary	GBM	WHO IV	Male	62	332	1	1	1	Wildtype	Non-codel			75.45
CGGA_1886	Recurrent	rGBM	WHO IV	Male	31	338	1	1	1	Wildtype	Non-codel			78.17
CGGA_1682	Recurrent	rGBM	WHO IV	Male	67	345	1	1	1	Wildtype	Non-codel			76.93
CGGA_1681	Primary	GBM	WHO IV	Female	58	346	1	1	1	Wildtype	Codel			13.97
CGGA_P619	Recurrent	rGBM	WHO IV	Female	66	354	0	NA	NA	Wildtype	Non-codel			106.67
CGGA_1603	Recurrent	rGBM	WHO IV	Male	18	356	1	1	1	Wildtype	Non-codel			11.45
CGGA_1740	Primary	GBM	WHO IV	Female	50	363	1	0	0	Wildtype	Non-codel			65.4
CGGA_1420	Primary	GBM	WHO IV	Male	60	364	1	1	1	Wildtype	Non-codel			33.22
CGGA_1634	Primary	GBM	WHO IV	Female	26	366	1	0	0	Wildtype	Non-codel			19.08
CGGA_1444	Primary	GBM	WHO IV	Female	68	378	1	1	1	Wildtype	Non-codel			110.36
CGGA_1985	Recurrent	rGBM	WHO IV	Male	41	380	1	NA	NA	Mutant	Non-codel			100.71
CGGA_P609	Primary	GBM	WHO IV	Female	19	380	0	0	0	Wildtype	Non-codel			133.27
CGGA_1659	Recurrent	rGBM	WHO IV	Male	24	387	1	1	1	Wildtype	Non-codel			33.89
CGGA_1698	Primary	GBM	WHO IV	Female	55	388	1	0	0	Wildtype	Non-codel			68.25
CGGA_1433	Primary	GBM	WHO IV	Female	72	394	1	1	1	Wildtype	Non-codel			78.39
CGGA_1075	Primary	GBM	WHO IV	Male	72	398	1	1	1	Wildtype	Non-codel			52.12
CGGA_1817	Primary	GBM	WHO IV	Female	72	399	1	1	1	Wildtype	Non-codel			79.66
CGGA_1749	Primary	GBM	WHO IV	Female	44	401	1	1	1	Wildtype	Non-codel			76.67
CGGA_1130	Recurrent	rGBM	WHO IV	Female	23	402	1	1	0	Mutant	Non-codel			96.27
CGGA_1480	Recurrent	rGBM	WHO IV	Male	41	405	1	1	1	Wildtype	Non-codel			45.41
CGGA_P22	Primary	GBM	WHO IV	Male	62	406	1	1	1	Wildtype	Non-codel			240.78
CGGA_P109	Recurrent	rGBM	WHO IV	Male	35	407	1	1	1	Mutant	Non-codel			133.2
CGGA_P596	Recurrent	rGBM	WHO IV	Female	60	411	0	NA	NA	Mutant	Codel			44.83
CGGA_1138	Primary	GBM	WHO IV	Male	54	411	1	1	1	Wildtype	Non-codel			88.59
CGGA_1571	Primary	GBM	WHO IV	Female	43	412	0	1	1	Mutant	Non-codel			37.32
CGGA_1758	Primary	GBM	WHO IV	Female	45	414	1	1	1	Wildtype	Non-codel			132.15
CGGA_1709	Primary	GBM	WHO IV	Male	47	415	1	1	1	Wildtype	Non-codel			238.96
CGGA_1106	Primary	GBM	WHO IV	Male	37	420	1	1	1	Wildtype	Non-codel			16.91
CGGA_1391	Primary	GBM	WHO IV	Male	62	426	0	1	1	Wildtype	Non-codel			126.59
CGGA_P585	Recurrent	rGBM	WHO IV	Male	50	431	0	NA	NA	Wildtype	Non-codel			87.99
CGGA_1451	Primary	GBM	WHO IV	Female	45	438	1	1	1	Wildtype	Non-codel			42.3
CGGA_P411	Recurrent	rGBM	WHO IV	Female	47	440	1	1	1	Mutant	Non-codel			70.23
CGGA_P16	Primary	GBM	WHO IV	Male	38	447	0	NA	NA	Mutant	Codel			69.72
CGGA_1560	Primary	GBM	WHO IV	Female	35	459	1	1	1	Mutant	Non-codel			29.44
CGGA_1452	Primary	GBM	WHO IV	Male	53	468	1	1	1	Wildtype	Non-codel			55.34
CGGA_1392	Primary	GBM	WHO IV	Male	62	473	1	1	1	Wildtype	Non-codel			56.2
CGGA_1833	Primary	GBM	WHO IV	Female	60	494	1	1	1	Wildtype	Non-codel			99.33
CGGA_2106	Recurrent	rGBM	WHO IV	Female	39	501	0	NA	NA	Mutant	Codel			40.42
CGGA_530	Recurrent	rGBM	WHO IV	Female	41	506	1	0	1	Wildtype	Non-codel			163.3
CGGA_1354	Primary	GBM	WHO IV	Female	40	530	1	1	1	Wildtype	Non-codel			46.16
CGGA_P512	Recurrent	rGBM	WHO IV	Male	23	535	0	NA	NA	Wildtype	Non-codel			126
CGGA_869	Recurrent	rGBM	WHO IV	Female	36	537	0	NA	NA	Wildtype	Non-codel			19.22
CGGA_1901	Primary	GBM	WHO IV	Male	60	540	1	1	1	Wildtype	Non-codel			35.45
CGGA_1478	Primary	GBM	WHO IV	Female	72	542	1	1	1	Wildtype	Non-codel			53.22
CGGA_831	Primary	GBM	WHO IV	Female	55	546	1	1	1	Wildtype	Non-codel			136.98
CGGA_1529	Primary	GBM	WHO IV	Male	63	583	1	NA	NA	Wildtype	Non-codel			195.21
CGGA_1103	Primary	GBM	WHO IV	Female	35	585	1	1	1	Mutant	Non-codel			76.96
CGGA_1615	Recurrent	rGBM	WHO IV	Male	48	586	1	1	1	Wildtype	Codel			10.18
CGGA_1690	Primary	GBM	WHO IV	Male	60	592	1	1	1	Wildtype	Non-codel			61.25
CGGA_2047	Recurrent	rGBM	WHO IV	Female	64	598	1	NA	1	Wildtype	Non-codel			167.52
CGGA_1559	Primary	GBM	WHO IV	Male	63	603	1	0	1	Mutant	Codel			41.01
CGGA_509	Primary	GBM	WHO IV	Male	38	623	1	1	1	Wildtype	Non-codel			56.5
CGGA_1694	Primary	GBM	WHO IV	Male	55	624	1	1	1	Wildtype	Non-codel			93.36
CGGA_2056	Recurrent	rGBM	WHO IV	Female	41	628	0	1	1	Mutant	Non-codel			30.92
CGGA_1425	Primary	GBM	WHO IV	Female	22	640	1	1	1	Wildtype	Codel			141.32
CGGA_2053	Recurrent	rGBM	WHO IV	Male	55	640	0	0	1	Wildtype	Codel			59.42
CGGA_P99	Recurrent	rGBM	WHO IV	Male	52	679	0	1	1	Mutant	Non-codel			112.92
CGGA_1403	Primary	GBM	WHO IV	Female	43	679	1	1	1	Wildtype	Non-codel			55.75
CGGA_139	Primary	GBM	WHO IV	Male	59	694	1	1	1	Mutant	Non-codel			75.72
CGGA_1626	Primary	GBM	WHO IV	Male	66	696	1	1	1	Wildtype	Non-codel			83.98
CGGA_1764	Primary	GBM	WHO IV	Male	33	710	1	1	1	Mutant	Non-codel			46.89
CGGA_1601	Primary	GBM	WHO IV	Male	66	710	1	1	1	Wildtype	Non-codel			75.05
CGGA_1507	Recurrent	rGBM	WHO IV	Female	41	715	1	1	1	Wildtype	Non-codel			71.24
CGGA_1612	Primary	GBM	WHO IV	Male	68	718	1	1	1	Wildtype	Non-codel			30.36
CGGA_1543	Primary	GBM	WHO IV	Male	57	723	1	1	0	Mutant	Non-codel			68.43
CGGA_1604	Recurrent	rGBM	WHO IV	Male	46	740	1	1	1	Mutant	Non-codel			50.1
CGGA_P385	Recurrent	rGBM	WHO IV	Male	22	754	0	NA	NA	Wildtype	Non-codel			49.03
CGGA_1017	Primary	GBM	WHO IV	Female	29	768	1	1	0	Wildtype	Non-codel			61.81
CGGA_1812	Primary	GBM	WHO IV	Male	65	780	1	NA	NA	Wildtype	Non-codel			103.78
CGGA_P401	Recurrent	rGBM	WHO IV	Male	31	788	1	NA	NA	Mutant	Non-codel			34.44
CGGA_1036	Primary	GBM	WHO IV	Male	41	806	1	1	1	Wildtype	Non-codel			35.37
CGGA_1735	Primary	GBM	WHO IV	Male	54	813	1	1	1	Wildtype	Non-codel			136.5
CGGA_1410	Primary	GBM	WHO IV	Female	27	825	1	1	1	Wildtype	Non-codel			185.38
CGGA_2003	Recurrent	rGBM	WHO IV	Male	40	827	0	1	1	Mutant	Non-codel			104.57
CGGA_P112	Primary	GBM	WHO IV	Male	65	834	1	1	1	Wildtype	Non-codel			89.21
CGGA_P335	Recurrent	rGBM	WHO IV	Male	42	840	0	NA	NA	Mutant	Codel			57.51
CGGA_1972	Recurrent	rGBM	WHO IV	Male	47	915	0	NA	NA	Wildtype	Non-codel			44.38
CGGA_1728	Primary	GBM	WHO IV	Male	45	917	1	1	1	Mutant	Non-codel			337.38
CGGA_1736	Primary	GBM	WHO IV	Female	57	938	1	1	1	Wildtype	Non-codel			43.08
CGGA_P283	Recurrent	rGBM	WHO IV	Male	38	968	0	1	1	Wildtype	Non-codel			128.64
CGGA_P280	Recurrent	rGBM	WHO IV	Female	52	979	0	1	1	Wildtype	Non-codel			53.34
CGGA_1142	Primary	GBM	WHO IV	Male	60	1005	1	1	1	Wildtype	Non-codel			58.25
CGGA_1164	Recurrent	rGBM	WHO IV	Female	38	1022	1	0	1	Mutant	Codel			104.19
CGGA_1353	Primary	GBM	WHO IV	Male	65	1022	1	1	1	Wildtype	Non-codel			39.53
CGGA_1548	Primary	GBM	WHO IV	Male	53	1054	1	1	1	Wildtype	Non-codel			55.98
CGGA_1911	Recurrent	rGBM	WHO IV	Male	15	1075	0	1	1	Wildtype	Non-codel			50.32
CGGA_1282	Primary	GBM	WHO IV	Female	33	1116	1	1	1	Wildtype	Non-codel			166.29
CGGA_1708	Primary	GBM	WHO IV	Female	54	1122	1	1	1	Wildtype	Non-codel			15.23
CGGA_P182	Recurrent	rGBM	WHO IV	Female	58	1150	0	1	1	Wildtype	Non-codel			40.41
CGGA_1611	Recurrent	rGBM	WHO IV	Female	30	1158	1	1	1	Mutant	Non-codel			166.82
CGGA_1870	Primary	GBM	WHO IV	Male	62	1176	0	1	1	Mutant	Codel			52.71
CGGA_1840	Primary	GBM	WHO IV	Female	58	1179	0	1	1	Wildtype	Non-codel			88.32
CGGA_1135	Primary	GBM	WHO IV	Male	40	1244	1	1	1	Wildtype	Non-codel			65.72
CGGA_P102	Primary	GBM	WHO IV	Male	30	1269	1	1	1	Mutant	Non-codel			63.69
CGGA_1650	Primary	GBM	WHO IV	Male	36	1283	1	1	1	Mutant	Non-codel			118.19
CGGA_1819	Primary	GBM	WHO IV	Male	55	1323	0	1	1	Wildtype	Non-codel			65.42
CGGA_1769	Primary	GBM	WHO IV	Female	49	1474	0	1	1	Wildtype	Non-codel			98.54
CGGA_1658	Recurrent	rGBM	WHO IV	Female	64	1574	1	1	1	Wildtype	Non-codel			65.37
CGGA_1727	Primary	GBM	WHO IV	Male	48	1600	0	1	1	Mutant	Non-codel			85.17
CGGA_1706	Primary	GBM	WHO IV	Male	60	1688	0	1	1	Wildtype	Non-codel			13.33
CGGA_1687	Primary	GBM	WHO IV	Male	14	1738	0	1	1	Wildtype	Non-codel			24.09
CGGA_1441	Primary	GBM	WHO IV	Male	70	1882	1	1	1	Wildtype	Non-codel			25.39
CGGA_1539	Primary	GBM	WHO IV	Male	61	2088	0	1	1	Mutant	Non-codel			150.88
CGGA_1429	Recurrent	rGBM	WHO IV	Female	40	2304	0	1	1	Mutant	Codel			61.08
CGGA_1415	Recurrent	rGBM	WHO IV	Female	30	2338	0	1	1	Wildtype	Non-codel			30.45
CGGA_1402	Primary	GBM	WHO IV	Male	30	2354	0	1	1	Wildtype	Non-codel			25.8
CGGA_1371	Primary	GBM	WHO IV	Male	68	2403	0	1	1	Wildtype	Non-codel			119.89
CGGA_1172	Primary	GBM	WHO IV	Female	36	2744	0	1	1	Mutant	Non-codel			96.26
CGGA_1041	Primary	GBM	WHO IV	Male	58	3204	0	1	1	Wildtype	Non-codel			217.19

## Sheet: LGG
CGGA_ID	PRS_type	Histology	Grade	Gender	Age	OS (years)	Censor	Radio_status	Chemo_status	IDH_mutation_status	1p19q_codeletion_status			PSAT1
CGGA_1688	Recurrent	rAA	WHO III	Female	51	0.139726	1	1	1	Wildtype	Non-codel			88.17
CGGA_1434	Recurrent	rAA	WHO III	Male	61	0.183562	1	1	1	Wildtype	Non-codel			95.86
CGGA_457	Recurrent	rAA	WHO III	Male	32	0.205479	1	0	0	Mutant	Non-codel			51.75
CGGA_P594	Recurrent	rAA	WHO III	Male	40	0.230137	1	NA	NA	Wildtype	Non-codel			98.75
CGGA_406	Recurrent	rAA	WHO III	Female	24	0.246575	1	0	0	Mutant	Non-codel			37.86
CGGA_1862	Primary	AA	WHO III	Male	40	0.30137	1	1	1	Wildtype	Non-codel			101.34
CGGA_358	Recurrent	rAA	WHO III	Female	30	0.334247	1	0	0	Mutant	Non-codel			69.62
CGGA_1458	Recurrent	rAO	WHO III	Female	54	0.347945	1	1	1	Mutant	Codel			46.55
CGGA_1575	Recurrent	rAA	WHO III	Male	37	0.353425	1	1	0	Mutant	Non-codel			52.85
CGGA_2013	Recurrent	rA	WHO II	Male	41	0.380822	1	1	NA	Mutant	Codel			89.56
CGGA_1669	Primary	AA	WHO III	Female	44	0.380822	1	0	0	Wildtype	Non-codel			149.06
CGGA_1334	Primary	A	WHO II	Female	33	0.4	1	1	1	Wildtype	Non-codel			81.87
CGGA_1184	Recurrent	rAA	WHO III	Male	46	0.427397	1	1	1	Mutant	Non-codel			63.74
CGGA_852	Primary	AA	WHO III	Male	40	0.463014	1	1	0	Wildtype	Non-codel			111.16
CGGA_1544	Primary	AA	WHO III	Female	38	0.569863	1	0	0	Mutant	Non-codel			122.34
CGGA_P159	Primary	AA	WHO III	Male	59	0.578082	1	0	0	Wildtype	Non-codel			73.36
CGGA_P568	Recurrent	rAO	WHO III	Female	23	0.59726	1	0	0	Mutant	Codel			74.56
CGGA_1685	Recurrent	rAA	WHO III	Male	33	0.616438	1	1	1	Mutant	Non-codel			152.69
CGGA_P181	Primary	AA	WHO III	Female	21	0.652055	1	NA	NA	Wildtype	Non-codel			137.56
CGGA_2046	Recurrent	rAA	WHO III	Male	46	0.687671	1	1	1	Mutant	Non-codel			117.93
CGGA_881	Recurrent	rAA	WHO III	Female	23	0.690411	1	1	1	Wildtype	Non-codel			46.74
CGGA_P604	Recurrent	rAA	WHO III	Female	15	0.717808	1	0	0	Wildtype	Non-codel			86.01
CGGA_1014	Primary	A	WHO II	Male	42	0.720548	1	0	1	Wildtype	Non-codel			78.51
CGGA_1510	Recurrent	rAA	WHO III	Male	40	0.742466	1	1	1	Mutant	Non-codel			55.55
CGGA_P388	Recurrent	rAA	WHO III	Female	37	0.80274	1	NA	NA	Mutant	Non-codel			306.79
CGGA_D19	Recurrent	rO	WHO II	Female	64	0.813699	1	1	1	Mutant	Codel			44.61
CGGA_P483	Recurrent	rAA	WHO III	Male	41	0.819178	1	NA	NA	Wildtype	Non-codel			97.85
CGGA_507	Recurrent	rAA	WHO III	Female	53	0.827397	1	0	1	Mutant	Non-codel			86.95
CGGA_1002	Primary	AA	WHO III	Female	43	0.835616	1	1	1	Wildtype	Non-codel			84.14
CGGA_P145	Primary	A	WHO II	Male	53	0.843836	1	1	0	Mutant	Non-codel			130.06
CGGA_P421	Recurrent	rAA	WHO III	Male	26	0.843836	1	NA	NA	Mutant	Non-codel			41.02
CGGA_1295	Recurrent	rAA	WHO III	Male	40	0.849315	1	1	1	Mutant	Non-codel			140.47
CGGA_P98	Recurrent	rAA	WHO III	Male	44	0.868493	1	1	1	Mutant	Non-codel			71.3
CGGA_1181	Primary	A	WHO II	Male	36	0.871233	0	1	1	Mutant	Non-codel			118.62
CGGA_763	Recurrent	rAA	WHO III	Male	52	0.873973	0	1	0	Wildtype	Non-codel			60.52
CGGA_P270	Recurrent	rA	WHO II	Male	33	0.882192	1	1	1	Mutant	Non-codel			195.21
CGGA_P633	Recurrent	rAA	WHO III	Female	40	0.89589	0	1	1	Mutant	Non-codel			88.16
CGGA_1589	Recurrent	rA	WHO II	Male	49	0.936986	1	1	1	Wildtype	Non-codel			54.06
CGGA_1359	Recurrent	rAA	WHO III	Male	21	0.939726	1	1	1	Wildtype	Non-codel			70.77
CGGA_1809	Primary	AO	WHO III	Male	27	0.939726	1	1	1	Wildtype	Non-codel			54.04
CGGA_P146	Recurrent	rA	WHO II	Male	31	0.942466	0	1	1	Mutant	Non-codel			162.08
CGGA_2121	Recurrent	rA	WHO II	Female	41	0.947945	1	1	1	Mutant	Non-codel			77.88
CGGA_P150	Primary	A	WHO II	Male	34	0.956164	0	1	0	Mutant	Non-codel			260.21
CGGA_1369	Primary	AO	WHO III	Female	37	0.986301	0	1	1	Mutant	Non-codel			58.96
CGGA_1670	Recurrent	rAA	WHO III	Female	30	1	1	1	1	Wildtype	Non-codel			85.19
CGGA_108	Recurrent	rAA	WHO III	Male	44	1.00274	1	1	1	Wildtype	Non-codel			66.99
CGGA_867	Recurrent	rAA	WHO III	Female	40	1.00548	1	0	0	Mutant	Non-codel			60.51
CGGA_1154	Recurrent	rAA	WHO III	Female	33	1.01096	1	NA	NA	Mutant	Non-codel			170.65
CGGA_P5	Recurrent	rAA	WHO III	Female	45	1.03562	1	1	1	Mutant	Non-codel			54
CGGA_P18	Primary	AA	WHO III	Male	40	1.06027	1	0	1	Mutant	Non-codel			219.73
CGGA_P30	Primary	A	WHO II	Male	48	1.10685	1	1	1	Wildtype	Non-codel			44
CGGA_1183	Primary	AA	WHO III	Female	25	1.11781	1	1	1	Wildtype	Non-codel			182.24
CGGA_1518	Primary	AA	WHO III	Female	19	1.12603	1	1	1	Wildtype	Non-codel			58.7
CGGA_P27	Primary	A	WHO II	Female	37	1.13151	0	1	0	Mutant	Non-codel			149.14
CGGA_1178	Recurrent	rAA	WHO III	Male	41	1.15616	1	1	1	Mutant	Non-codel			134.17
CGGA_1141	Primary	AA	WHO III	Male	65	1.18356	1	NA	NA	Wildtype	Non-codel			42.69
CGGA_P11	Primary	A	WHO II	Female	38	1.1863	0	NA	NA	Mutant	Non-codel			104.34
CGGA_1660	Primary	A	WHO II	Male	41	1.1863	0	1	1	Wildtype	Codel			20.17
CGGA_2129	Recurrent	rAA	WHO III	Male	48	1.20274	0	0	0	Mutant	Non-codel			46.23
CGGA_P315	Recurrent	rA	WHO II	Female	47	1.23562	1	1	0	Mutant	Non-codel			81.15
CGGA_1760	Recurrent	rA	WHO II	Male	51	1.25753	1	1	1	Wildtype	Non-codel			68.65
CGGA_1738	Primary	AA	WHO III	Male	49	1.28493	1	1	1	Wildtype	Non-codel			106.06
CGGA_P157	Primary	AA	WHO III	Female	55	1.28767	1	1	1	Wildtype	Non-codel			174.68
CGGA_1606	Primary	AA	WHO III	Female	28	1.29041	1	1	1	Wildtype	Non-codel			116.68
CGGA_1195	Primary	AA	WHO III	Male	43	1.30411	1	0	0	Mutant	Non-codel			141.19
CGGA_652	Recurrent	rAA	WHO III	Male	42	1.30411	1	1	1	Mutant	Non-codel			84.41
CGGA_P364	Recurrent	rAA	WHO III	Female	41	1.35616	1	1	NA	Mutant	Non-codel			50.33
CGGA_P185	Recurrent	rAA	WHO III	Female	41	1.37534	1	1	1	Mutant	Non-codel			192.29
CGGA_1459	Recurrent	rAA	WHO III	Male	55	1.37808	1	1	1	Wildtype	Non-codel			74.34
CGGA_P269	Recurrent	rAO	WHO III	Female	47	1.4	1	1	1	Wildtype	Codel			33.32
CGGA_521	Primary	AA	WHO III	Male	32	1.40822	1	1	1	Wildtype	Non-codel			156.86
CGGA_1739	Recurrent	rAA	WHO III	Male	45	1.41096	1	1	1	Mutant	Non-codel			79.64
CGGA_1487	Recurrent	rAA	WHO III	Female	49	1.42466	1	1	1	Wildtype	Non-codel			175.8
CGGA_P520	Recurrent	rAO	WHO III	Female	44	1.4274	0	NA	NA	Mutant	Codel			106.7
CGGA_P346	Recurrent	rA	WHO II	Male	42	1.43014	0	NA	NA	Mutant	Non-codel			44.96
CGGA_1553	Recurrent	rAA	WHO III	Male	30	1.47945	1	1	1	Mutant	Non-codel			93.08
CGGA_P510	Recurrent	rAO	WHO III	Male	42	1.50411	0	NA	NA	Mutant	Non-codel			63.12
CGGA_619	Recurrent	rA	WHO II	Male	40	1.50685	1	1	0	Wildtype	Non-codel			60.81
CGGA_810	Recurrent	rAO	WHO III	Male	20	1.50959	1	1	1	Wildtype	Non-codel			65.62
CGGA_1398	Recurrent	rAA	WHO III	Male	43	1.51781	1	1	1	Mutant	Non-codel			143.42
CGGA_P508	Recurrent	rAA	WHO III	Male	40	1.52055	0	NA	NA	Mutant	Non-codel			153.78
CGGA_P505	Recurrent	rA	WHO II	Male	34	1.53699	0	NA	NA	Mutant	Non-codel			261.83
CGGA_P501	Recurrent	rA	WHO II	Male	27	1.54247	0	NA	NA	Mutant	Non-codel			159.59
CGGA_P308	Recurrent	rAA	WHO III	Male	38	1.54247	1	1	1	Mutant	Non-codel			88.82
CGGA_1598	Primary	AA	WHO III	Male	31	1.54521	1	1	1	Wildtype	Non-codel			60.78
CGGA_P500	Recurrent	rO	WHO II	Female	34	1.55342	0	1	1	Mutant	Codel			274.44
CGGA_P356	Recurrent	rA	WHO II	Female	22	1.5589	1	NA	NA	Mutant	Non-codel			52.77
CGGA_2081	Recurrent	rAO	WHO III	Female	39	1.56438	0	1	0	Mutant	Codel			164.25
CGGA_2002	Recurrent	rA	WHO II	Male	40	1.56712	1	1	1	Mutant	Non-codel			67
CGGA_2079	Recurrent	rAO	WHO III	Male	45	1.56986	0	1	1	Mutant	Codel			83
CGGA_P492	Recurrent	rO	WHO II	Female	44	1.57534	0	NA	NA	Mutant	Codel			99.04
CGGA_P328	Recurrent	rAA	WHO III	Female	54	1.58904	1	1	NA	Mutant	Non-codel			107.99
CGGA_1148	Primary	A	WHO II	Male	37	1.63288	1	1	1	Mutant	Non-codel			40.93
CGGA_1680	Primary	AA	WHO III	Male	45	1.63288	1	1	1	Mutant	Non-codel			60.67
CGGA_P468	Primary	AO	WHO III	Female	42	1.67397	0	NA	NA	Mutant	Codel			97.72
CGGA_2006	Recurrent	rAA	WHO III	Male	43	1.71507	1	1	1	Mutant	Non-codel			117.5
CGGA_P461	Recurrent	rAA	WHO III	Male	28	1.71507	0	NA	NA	Mutant	Non-codel			62.89
CGGA_P298	Recurrent	rAO	WHO III	Female	50	1.73699	0	1	0	Mutant	Codel			43.8
CGGA_P446	Recurrent	rAO	WHO III	Female	47	1.76986	0	1	1	Mutant	Codel			34.13
CGGA_492	Recurrent	rAA	WHO III	Male	27	1.7863	0	1	1	Wildtype	Non-codel			74.54
CGGA_P286	Recurrent	rO	WHO II	Female	57	1.80274	0	NA	NA	Mutant	Codel			70.58
CGGA_P439	Recurrent	rA	WHO II	Male	45	1.81096	0	1	1	Mutant	Non-codel			99.98
CGGA_P437	Primary	AO	WHO III	Female	47	1.8137	0	1	NA	Mutant	Codel			61.17
CGGA_P438	Recurrent	rAO	WHO III	Male	41	1.8137	0	NA	NA	Mutant	Codel			91.64
CGGA_888	Recurrent	rAO	WHO III	Male	29	1.83288	1	1	1	Mutant	Codel			75.01
CGGA_1226	Primary	A	WHO II	Female	33	1.83562	1	1	1	Wildtype	Non-codel			113.36
CGGA_1223	Primary	AA	WHO III	Male	42	1.86849	1	1	1	Wildtype	Non-codel			97.15
CGGA_1108	Primary	AA	WHO III	Female	39	1.87397	1	1	1	Wildtype	Non-codel			100.76
CGGA_P337	Recurrent	rAO	WHO III	Female	61	1.88767	1	NA	NA	Mutant	Codel			54.13
CGGA_1087	Primary	O	WHO II	Female	36	1.92055	0	0	1	Mutant	Codel			100.28
CGGA_1321	Primary	AA	WHO III	Male	46	1.92329	1	1	1	Mutant	Non-codel			109.25
CGGA_1048	Primary	A	WHO II	Female	27	1.92603	0	0	1	Wildtype	Non-codel			36.95
CGGA_P416	Recurrent	rAO	WHO III	Male	29	1.94247	0	NA	NA	Mutant	Codel			115.73
CGGA_1066	Primary	A	WHO II	Female	34	1.98082	1	1	0	Mutant	Non-codel			95.52
CGGA_1157	Primary	A	WHO II	Male	64	1.99178	1	1	1	Wildtype	Non-codel			66.74
CGGA_P422	Primary	O	WHO II	Female	41	2.00274	0	NA	NA	Mutant	Codel			177.3
CGGA_1185	Recurrent	rAA	WHO III	Female	50	2.00274	1	1	1	Wildtype	Non-codel			62.74
CGGA_P399	Recurrent	rO	WHO II	Female	41	2.00548	0	NA	NA	Mutant	Codel			94.88
CGGA_P392	Recurrent	rA	WHO II	Male	35	2.03014	0	0	1	Mutant	Codel			150.15
CGGA_1686	Primary	AA	WHO III	Male	27	2.0411	1	0	1	Wildtype	Non-codel			93.65
CGGA_1850	Primary	A	WHO II	Male	29	2.05479	0	0	1	Mutant	Non-codel			154.65
CGGA_1587	Primary	AA	WHO III	Female	30	2.05479	1	0	0	Mutant	Non-codel			63.9
CGGA_1619	Primary	AA	WHO III	Male	44	2.09863	1	1	1	Mutant	Non-codel			105.39
CGGA_D50	Recurrent	rO	WHO II	Male	30	2.14247	1	0	0	Mutant	Codel			39.63
CGGA_1126	Primary	AA	WHO III	Male	44	2.14795	1	1	1	Mutant	Non-codel			84.8
CGGA_P110	Primary	AO	WHO III	Female	56	2.19178	1	1	1	Wildtype	Non-codel			72.1
CGGA_1829	Primary	A	WHO II	Male	23	2.19452	0	0	0	Wildtype	Non-codel			66.96
CGGA_P176	Primary	O	WHO II	Female	32	2.20274	0	1	0	Mutant	Codel			136.66
CGGA_P358	Recurrent	rA	WHO II	Male	44	2.2137	0	NA	1	Mutant	Non-codel			67.76
CGGA_1554	Recurrent	rAO	WHO III	Male	34	2.25753	1	1	1	Mutant	Codel			57.89
CGGA_825	Recurrent	rAA	WHO III	Male	36	2.29041	1	1	1	Mutant	Non-codel			181.05
CGGA_1051	Primary	A	WHO II	Male	47	2.29589	1	NA	NA	Wildtype	Codel			53.87
CGGA_P338	Recurrent	rO	WHO II	Male	51	2.29589	0	1	NA	Wildtype	Non-codel			93.5
CGGA_1536	Primary	A	WHO II	Male	53	2.30137	1	0	0	Mutant	Non-codel			153.46
CGGA_1567	Primary	AO	WHO III	Female	48	2.30137	1	1	1	Mutant	Non-codel			75.35
CGGA_1651	Recurrent	rA	WHO II	Female	44	2.30685	1	1	1	Mutant	Non-codel			60.61
CGGA_P326	Recurrent	rAA	WHO III	Female	48	2.33973	0	0	0	Mutant	Non-codel			142.9
CGGA_P163	Recurrent	rAO	WHO III	Female	45	2.34247	1	1	1	Mutant	Non-codel			120.17
CGGA_D28	Primary	AA	WHO III	Male	25	2.35616	1	1	0	Mutant	Non-codel			129.51
CGGA_1994	Recurrent	rAO	WHO III	Female	32	2.36164	0	NA	NA	Mutant	Non-codel			79.8
CGGA_P147	Primary	A	WHO II	Male	52	2.36438	1	1	0	Mutant	Non-codel			75.81
CGGA_P319	Recurrent	rAA	WHO III	Male	37	2.37808	0	1	NA	Mutant	Non-codel			93.34
CGGA_P314	Recurrent	rAO	WHO III	Female	34	2.39726	0	0	0	Mutant	Codel			38.46
CGGA_P311	Recurrent	rA	WHO II	Male	36	2.42192	0	NA	NA	Mutant	Non-codel			28.54
CGGA_1383	Recurrent	rAA	WHO III	Female	47	2.42192	0	1	NA	Mutant	Codel			21.81
CGGA_861	Primary	AA	WHO III	Male	29	2.44658	1	0	0	Wildtype	Non-codel			91.87
CGGA_P306	Recurrent	rO	WHO II	Male	49	2.45205	0	1	NA	Mutant	Codel			131.76
CGGA_780	Recurrent	rAO	WHO III	Female	64	2.52877	1	0	1	Wildtype	Non-codel			97.07
CGGA_901	Primary	AA	WHO III	Male	40	2.54521	1	NA	1	Mutant	Non-codel			78.88
CGGA_1356	Recurrent	rAA	WHO III	Male	52	2.59726	1	0	1	Mutant	Non-codel			57.4
CGGA_1716	Recurrent	rAA	WHO III	Male	38	2.60548	1	1	1	Mutant	Non-codel			52.57
CGGA_P279	Recurrent	rAO	WHO III	Female	47	2.66301	0	1	1	Mutant	Codel			113.09
CGGA_1058	Recurrent	rA	WHO II	Male	34	2.72603	1	1	1	Mutant	Non-codel			170.79
CGGA_1524	Recurrent	rAO	WHO III	Male	36	2.75068	1	1	1	Mutant	Codel			98.86
CGGA_882	Recurrent	rAA	WHO III	Male	30	2.76164	0	1	0	Mutant	Non-codel			83.55
CGGA_887	Recurrent	rAO	WHO III	Male	25	2.76986	0	0	NA	Wildtype	Non-codel			58.73
CGGA_883	Recurrent	rA	WHO II	Female	39	2.78356	0	0	NA	Mutant	Non-codel			94.18
CGGA_1437	Recurrent	rAA	WHO III	Male	48	2.8411	1	1	1	Wildtype	Non-codel			65.06
CGGA_862	Recurrent	rA	WHO II	Male	30	2.86575	0	0	NA	Mutant	Non-codel			42.57
CGGA_1508	Primary	AA	WHO III	Male	39	2.87397	1	0	0	Mutant	Non-codel			99.86
CGGA_1906	Recurrent	rAA	WHO III	Male	57	2.88767	1	1	1	Mutant	Non-codel			54.5
CGGA_288	Recurrent	rO	WHO II	Male	49	2.89589	1	1	0	Mutant	Codel			64.46
CGGA_1771	Recurrent	rAA	WHO III	Male	38	2.92603	1	1	1	Mutant	Non-codel			76.05
CGGA_1614	Recurrent	rAA	WHO III	Male	51	2.95616	1	1	1	Mutant	Non-codel			115.64
CGGA_P177	Primary	A	WHO II	Male	43	2.9589	0	1	0	Wildtype	Non-codel			93.93
CGGA_1311	Recurrent	rAO	WHO III	Female	29	2.9589	1	1	1	Mutant	Codel			158.73
CGGA_P173	Primary	A	WHO II	Male	31	2.97534	0	1	0	Mutant	Non-codel			168.56
CGGA_P179	Primary	A	WHO II	Female	53	2.99178	0	1	1	Mutant	Non-codel			145.27
CGGA_28	Primary	A	WHO II	Male	25	3.02192	1	1	0	Mutant	Codel			79.3
CGGA_1902	Primary	A	WHO II	Male	33	3.02192	0	0	0	Mutant	Non-codel			100.84
CGGA_P174	Primary	O	WHO II	Male	31	3.06849	0	1	1	Mutant	Codel			162.02
CGGA_P155	Primary	A	WHO II	Male	50	3.07123	0	1	0	Wildtype	Non-codel			154.13
CGGA_P156	Primary	O	WHO II	Male	30	3.08493	0	0	0	Mutant	Codel			172.08
CGGA_1591	Recurrent	rAA	WHO III	Male	54	3.10411	1	1	1	Mutant	Non-codel			95.92
CGGA_P183	Primary	AO	WHO III	Male	58	3.15068	0	1	1	Mutant	Codel			73.41
CGGA_1882	Primary	AO	WHO III	Male	33	3.16438	0	0	0	Mutant	Codel			54.36
CGGA_P137	Primary	A	WHO II	Male	42	3.18904	0	1	1	Mutant	Non-codel			238.11
CGGA_1880	Recurrent	rAA	WHO III	Female	37	3.2	0	0	0	Mutant	Non-codel			98.58
CGGA_1875	Primary	A	WHO II	Female	22	3.2274	0	1	1	Wildtype	Non-codel			22.93
CGGA_1497	Primary	AA	WHO III	Female	24	3.2274	1	1	1	Mutant	Non-codel			42.41
CGGA_103	Primary	AA	WHO III	Male	56	3.25479	1	1	0	Mutant	Non-codel			121.49
CGGA_P142	Primary	AO	WHO III	Male	45	3.27397	0	1	1	Mutant	Codel			184.23
CGGA_P144	Primary	AA	WHO III	Male	44	3.27671	0	1	1	Mutant	Non-codel			106.18
CGGA_1655	Primary	A	WHO II	Male	48	3.31233	0	1	0	Mutant	Non-codel			70.21
CGGA_1863	Recurrent	rAO	WHO III	Female	50	3.32603	0	1	1	Mutant	Codel			60.69
CGGA_1533	Recurrent	rAA	WHO III	Female	61	3.33425	1	1	1	Wildtype	Non-codel			39.3
CGGA_P151	Primary	A	WHO II	Female	46	3.33973	0	1	1	Mutant	Non-codel			122.63
CGGA_P128	Primary	A	WHO II	Male	41	3.35068	0	1	0	Mutant	Non-codel			137.86
CGGA_P131	Primary	AO	WHO III	Female	45	3.37808	0	1	1	Mutant	Codel			60.61
CGGA_P132	Primary	O	WHO II	Male	42	3.39726	0	1	0	Mutant	Codel			126.12
CGGA_P121	Primary	A	WHO II	Male	39	3.40822	0	1	0	Wildtype	Non-codel			43.26
CGGA_1854	Primary	AA	WHO III	Male	36	3.4137	0	1	1	Mutant	Non-codel			109.87
CGGA_809	Primary	A	WHO II	Male	26	3.43014	1	1	1	Mutant	Non-codel			171.71
CGGA_720	Recurrent	rA	WHO II	Female	46	3.44658	1	1	0	Mutant	Non-codel			105.52
CGGA_P111	Primary	O	WHO II	Female	44	3.47945	0	1	0	Mutant	Codel			184.04
CGGA_P122	Recurrent	rO	WHO II	Male	43	3.49041	0	1	1	Mutant	Codel			146.44
CGGA_P108	Primary	AA	WHO III	Female	30	3.49589	0	1	1	Wildtype	Non-codel			76.49
CGGA_P103	Primary	O	WHO II	Male	34	3.51507	0	1	0	Mutant	Codel			134.26
CGGA_P93	Primary	A	WHO II	Female	45	3.58904	0	0	0	Mutant	Non-codel			176.42
CGGA_279	Recurrent	rAA	WHO III	Female	49	3.6	1	1	1	Mutant	Non-codel			40.02
CGGA_P86	Primary	O	WHO II	Female	34	3.63288	0	1	0	Mutant	Codel			100.13
CGGA_P84	Primary	A	WHO II	Female	40	3.63288	0	1	0	Mutant	Non-codel			214.67
CGGA_P83	Primary	A	WHO II	Female	28	3.64384	0	1	1	Mutant	Non-codel			187.37
CGGA_1607	Recurrent	rO	WHO II	Female	35	3.65205	1	1	1	Mutant	Codel			72.95
CGGA_P113	Primary	A	WHO II	Male	32	3.67123	0	1	0	Wildtype	Non-codel			69.84
CGGA_621	Recurrent	rAA	WHO III	Male	40	3.69041	0	1	1	Mutant	Non-codel			95.28
CGGA_703	Recurrent	rAO	WHO III	Female	31	3.71233	1	1	1	Mutant	Non-codel			46.54
CGGA_1743	Primary	AA	WHO III	Female	47	3.72877	1	0	0	Mutant	Non-codel			88.42
CGGA_1155	Primary	AA	WHO III	Male	43	3.76164	1	1	1	Mutant	Codel			51.91
CGGA_1097	Primary	A	WHO II	Male	30	3.77534	1	1	1	Wildtype	Non-codel			132.9
CGGA_1569	Primary	AA	WHO III	Female	27	3.85205	0	0	0	Wildtype	Codel			94.62
CGGA_1565	Primary	AA	WHO III	Female	23	3.88219	0	0	0	Mutant	Non-codel			138.47
CGGA_1786	Recurrent	rAO	WHO III	Female	54	3.93699	0	1	1	Mutant	Codel			39.67
CGGA_903	Primary	AA	WHO III	Female	27	3.9863	1	1	0	Mutant	Non-codel			184.66
CGGA_1662	Primary	O	WHO II	Female	55	4.09041	0	1	0	Mutant	Codel			77.43
CGGA_1318	Primary	A	WHO II	Male	39	4.10137	0	1	0	Mutant	Non-codel			81.92
CGGA_705	Primary	AA	WHO III	Male	41	4.12877	1	1	0	Mutant	Non-codel			92.94
CGGA_P31	Primary	A	WHO II	Male	42	4.14795	0	0	1	Wildtype	Non-codel			46.77
CGGA_1664	Primary	O	WHO II	Female	40	4.1863	1	1	0	Mutant	Non-codel			71.08
CGGA_112	Primary	A	WHO II	Male	17	4.20274	1	1	1	Mutant	Non-codel			135.51
CGGA_1057	Primary	A	WHO II	Female	57	4.24384	1	1	1	Wildtype	Non-codel			57.16
CGGA_P21	Primary	A	WHO II	Male	25	4.25479	0	1	1	Mutant	Non-codel			76.05
CGGA_P20	Primary	A	WHO II	Female	58	4.25753	0	1	0	Mutant	Non-codel			97.91
CGGA_P19	Primary	A	WHO II	Male	39	4.26027	0	1	0	Mutant	Non-codel			256.46
CGGA_P17	Primary	AO	WHO III	Male	30	4.27671	0	1	1	Mutant	Codel			121.65
CGGA_P13	Primary	O	WHO II	Female	40	4.29863	0	0	0	Mutant	Codel			138.19
CGGA_1737	Primary	AO	WHO III	Male	33	4.30685	0	1	1	Mutant	Codel			81.04
CGGA_1580	Primary	AA	WHO III	Female	34	4.33151	1	1	1	Mutant	Non-codel			271.04
CGGA_1592	Recurrent	rAO	WHO III	Male	37	4.35068	1	1	1	Mutant	Codel			77.37
CGGA_1703	Primary	A	WHO II	Female	30	4.36164	0	1	1	Mutant	Non-codel			117.63
CGGA_1731	Primary	AA	WHO III	Female	45	4.3726	0	1	1	Mutant	Non-codel			68.8
CGGA_1723	Primary	AO	WHO III	Female	39	4.4	0	1	1	Mutant	Codel			75.01
CGGA_1725	Primary	AO	WHO III	Female	33	4.4	0	1	1	Mutant	Codel			63.92
CGGA_1055	Primary	AA	WHO III	Male	43	4.4137	1	1	1	Mutant	Non-codel			179.43
CGGA_1720	Primary	A	WHO II	Male	35	4.42192	0	1	1	Mutant	Non-codel			173.91
CGGA_1718	Primary	AA	WHO III	Female	37	4.4274	0	1	1	Mutant	Non-codel			128.32
CGGA_1715	Primary	O	WHO II	Female	12	4.52877	0	0	0	Wildtype	Non-codel			79.36
CGGA_1435	Primary	AA	WHO III	Female	46	4.53973	1	1	0	Mutant	Non-codel			63.87
CGGA_1389	Primary	AO	WHO III	Female	67	4.5726	1	1	0	Mutant	Codel			56.26
CGGA_362	Recurrent	rA	WHO II	Female	39	4.60274	0	0	NA	Mutant	Codel			63.31
CGGA_1401	Primary	AA	WHO III	Male	39	4.60274	1	1	1	Mutant	Non-codel			160.58
CGGA_1704	Primary	A	WHO II	Female	32	4.6137	0	1	0	Wildtype	Non-codel			144.49
CGGA_1700	Primary	AO	WHO III	Male	49	4.64658	0	1	1	Mutant	Codel			69.72
CGGA_1701	Primary	AO	WHO III	Male	44	4.64658	0	1	1	Mutant	Codel			67.72
CGGA_1527	Primary	AA	WHO III	Male	47	4.69589	1	1	1	Mutant	Non-codel			142.59
CGGA_1695	Recurrent	rAA	WHO III	Male	45	4.69589	0	1	1	Mutant	Non-codel			98.21
CGGA_1689	Primary	A	WHO II	Male	45	4.76164	0	1	0	Mutant	Non-codel			180.74
CGGA_1169	Primary	AA	WHO III	Male	30	4.83562	1	1	1	Mutant	Non-codel			157.68
CGGA_1679	Primary	AO	WHO III	Female	52	4.83836	0	1	1	Mutant	Codel			35.62
CGGA_1675	Primary	AA	WHO III	Male	38	4.86027	0	1	1	Mutant	Non-codel			46.72
CGGA_1673	Primary	A	WHO II	Female	23	4.87945	0	0	0	Mutant	Non-codel			102.37
CGGA_1671	Primary	AA	WHO III	Female	26	4.89863	0	1	1	Mutant	Non-codel			70.41
CGGA_1300	Primary	AA	WHO III	Male	35	4.91233	1	1	1	Mutant	Non-codel			164.09
CGGA_1667	Primary	AO	WHO III	Female	40	4.93151	0	1	1	Mutant	Codel			116.38
CGGA_1649	Primary	O	WHO II	Male	36	5.05205	0	1	1	Mutant	Codel			16.62
CGGA_1645	Primary	AA	WHO III	Male	59	5.08767	0	1	1	Mutant	Non-codel			75.03
CGGA_799	Recurrent	rAO	WHO III	Male	53	5.11781	1	1	1	Mutant	Codel			41.02
CGGA_1642	Primary	A	WHO II	Male	48	5.16438	0	1	0	Mutant	Non-codel			32.33
CGGA_1627	Primary	AA	WHO III	Male	37	5.26301	0	1	1	Mutant	Non-codel			144.54
CGGA_135	Primary	AA	WHO III	Female	41	5.27123	1	1	0	Wildtype	Non-codel			27.83
CGGA_1623	Primary	AA	WHO III	Female	16	5.27945	0	1	0	Wildtype	Non-codel			38.86
CGGA_1621	Primary	A	WHO II	Female	48	5.29041	0	0	0	Mutant	Non-codel			160.48
CGGA_1620	Primary	AO	WHO III	Male	51	5.29315	0	1	1	Mutant	Codel			93.53
CGGA_1416	Primary	AO	WHO III	Male	42	5.29589	1	0	0	Mutant	Codel			42.47
CGGA_1618	Primary	AA	WHO III	Male	31	5.31233	0	1	1	Mutant	Non-codel			108.77
CGGA_1608	Recurrent	rAA	WHO III	Male	38	5.35068	0	1	0	Mutant	Non-codel			58.64
CGGA_1588	Primary	AA	WHO III	Female	24	5.48767	0	0	0	Wildtype	Non-codel			14.8
CGGA_1579	Primary	A	WHO II	Male	37	5.52877	0	0	0	Wildtype	Non-codel			14.53
CGGA_474	Primary	AO	WHO III	Male	NA	5.5589	0	1	1	Wildtype	Non-codel			46.67
CGGA_1566	Primary	AO	WHO III	Female	43	5.58904	0	1	1	Mutant	Codel			47.18
CGGA_1563	Primary	A	WHO II	Female	32	5.59726	0	1	0	Wildtype	Non-codel			123.37
CGGA_1562	Primary	AO	WHO III	Male	51	5.60274	0	1	0	Mutant	Codel			109.63
CGGA_1557	Primary	AO	WHO III	Male	47	5.60822	0	1	1	Mutant	Codel			42.93
CGGA_1431	Primary	AA	WHO III	Male	48	5.61096	1	1	1	Mutant	Non-codel			141.04
CGGA_1390	Recurrent	rAA	WHO III	Male	50	5.61644	0	1	1	Mutant	Non-codel			44.55
CGGA_1552	Primary	AO	WHO III	Male	39	5.62192	0	1	1	Mutant	Codel			120.24
CGGA_1232	Primary	AA	WHO III	Male	39	5.66301	1	1	1	Mutant	Non-codel			112.49
CGGA_863	Primary	A	WHO II	Female	42	5.67945	1	1	0	Wildtype	Non-codel			128.21
CGGA_1528	Primary	O	WHO II	Female	27	5.8	0	1	0	Mutant	Codel			97.89
CGGA_730	Recurrent	rO	WHO II	Female	51	5.80274	1	1	0	Mutant	Codel			137.18
CGGA_1526	Primary	AO	WHO III	Male	39	5.8137	0	1	1	Mutant	Codel			177.59
CGGA_1523	Primary	A	WHO II	Male	50	5.86575	0	1	1	Mutant	Non-codel			229.12
CGGA_1516	Primary	O	WHO II	Male	46	5.89041	0	1	1	Mutant	Codel			186.57
CGGA_1517	Primary	O	WHO II	Male	42	5.89041	0	1	0	Mutant	Codel			95.33
CGGA_1513	Recurrent	rAO	WHO III	Female	36	5.89315	0	1	1	Mutant	Codel			91.42
CGGA_107	Recurrent	rAA	WHO III	Female	38	5.90685	1	0	0	Wildtype	Non-codel			67.89
CGGA_1504	Primary	AA	WHO III	Female	44	5.96712	0	1	1	Mutant	Non-codel			70.25
CGGA_1502	Primary	O	WHO II	Female	27	5.9863	0	0	0	Mutant	Codel			74.74
CGGA_1488	Primary	A	WHO II	Male	31	6.04384	0	0	0	Mutant	Non-codel			227.19
CGGA_1471	Primary	A	WHO II	Male	45	6.16164	0	1	1	Mutant	Non-codel			143.28
CGGA_1463	Primary	O	WHO II	Female	69	6.16986	0	1	0	Mutant	Codel			157.79
CGGA_1454	Primary	A	WHO II	Female	42	6.23014	0	1	0	Wildtype	Non-codel			43.99
CGGA_1443	Recurrent	rA	WHO II	Male	41	6.25753	0	1	NA	Wildtype	Non-codel			72.68
CGGA_1440	Primary	O	WHO II	Female	29	6.27123	0	0	1	Mutant	Codel			209.02
CGGA_1212	Primary	AA	WHO III	Male	31	6.27945	1	1	1	Mutant	Non-codel			119.11
CGGA_194	Recurrent	rAO	WHO III	Female	43	6.31233	1	1	0	Mutant	Codel			118.1
CGGA_1417	Primary	AO	WHO III	Male	56	6.38904	0	1	1	Mutant	Codel			111.1
CGGA_1413	Primary	AO	WHO III	Male	35	6.40822	0	1	1	Mutant	Codel			129.56
CGGA_1407	Primary	AO	WHO III	Female	29	6.41096	0	0	1	Mutant	Codel			34.96
CGGA_1404	Primary	AO	WHO III	Female	56	6.44658	0	1	0	Mutant	Codel			120.35
CGGA_1377	Primary	AA	WHO III	Male	28	6.55342	0	1	1	Mutant	Non-codel			192.14
CGGA_1361	Primary	O	WHO II	Male	40	6.61918	0	1	1	Mutant	Non-codel			198.15
CGGA_1362	Primary	AA	WHO III	Female	64	6.61918	0	1	1	Wildtype	Non-codel			174.7
CGGA_1345	Primary	O	WHO II	Male	56	6.67671	0	1	0	Mutant	Codel			81.78
CGGA_1273	Recurrent	rAA	WHO III	Male	64	6.67945	0	1	1	Mutant	Non-codel			64.11
CGGA_1339	Primary	O	WHO II	Male	41	6.69589	0	0	1	Mutant	Codel			122.01
CGGA_1335	Primary	O	WHO II	Female	43	6.71507	0	0	1	Mutant	Codel			126.56
CGGA_625	Recurrent	rAO	WHO III	Female	33	6.75342	1	0	0	Mutant	Codel			104.6
CGGA_1319	Primary	AO	WHO III	Female	42	6.77534	0	1	1	Wildtype	Non-codel			97.64
CGGA_1305	Primary	AA	WHO III	Male	43	6.83014	0	1	1	Mutant	Non-codel			134.11
CGGA_1144	Primary	AA	WHO III	Female	39	6.86301	0	1	1	Wildtype	Non-codel			52.36
CGGA_482	Primary	O	WHO II	Male	45	6.87945	1	1	1	Mutant	Codel			118.01
CGGA_1286	Primary	O	WHO II	Female	52	6.89863	0	1	1	Mutant	Codel			82.35
CGGA_1018	Recurrent	rO	WHO II	Male	50	6.92329	1	1	1	Mutant	Codel			70.56
CGGA_1269	Primary	AO	WHO III	Female	35	6.94521	0	0	1	Mutant	Codel			113.03
CGGA_1264	Primary	AO	WHO III	Female	37	6.96164	0	0	1	Mutant	Codel			130.05
CGGA_336	Recurrent	rAO	WHO III	Female	57	6.98356	1	1	1	Mutant	Codel			44.36
CGGA_721	Primary	A	WHO II	Male	45	6.99178	1	1	1	Mutant	Non-codel			130.76
CGGA_1239	Primary	O	WHO II	Female	44	7.14795	0	1	1	Mutant	Codel			201.39
CGGA_1238	Primary	A	WHO II	Female	11	7.15342	0	0	0	Wildtype	Non-codel			78.32
CGGA_1235	Primary	AO	WHO III	Female	32	7.16712	0	0	1	Mutant	Non-codel			126.77
CGGA_1228	Primary	A	WHO II	Male	34	7.19452	0	0	1	Wildtype	Non-codel			65.67
CGGA_634	Primary	AA	WHO III	Female	35	7.2137	1	1	1	Mutant	Non-codel			90.89
CGGA_1211	Primary	O	WHO II	Male	40	7.27123	0	0	0	Mutant	Codel			149.1
CGGA_1204	Primary	O	WHO II	Male	53	7.30959	0	0	1	Mutant	Codel			111.76
CGGA_1192	Primary	A	WHO II	Female	43	7.37808	0	1	1	Mutant	Non-codel			194.85
CGGA_1191	Primary	AO	WHO III	Male	53	7.38356	0	0	0	Mutant	Codel			51.4
CGGA_1111	Primary	AA	WHO III	Male	45	7.3863	1	1	1	Mutant	Non-codel			59.19
CGGA_1161	Primary	AA	WHO III	Male	36	7.64658	0	1	0	Mutant	Non-codel			73.29
CGGA_1159	Primary	A	WHO II	Male	51	7.64932	0	0	1	Mutant	Non-codel			62.37
CGGA_1158	Primary	O	WHO II	Male	39	7.66849	0	1	1	Mutant	Codel			135.17
CGGA_1156	Primary	A	WHO II	Female	41	7.68493	0	1	0	Mutant	Non-codel			62.39
CGGA_1152	Primary	A	WHO II	Male	13	7.70411	0	1	1	Wildtype	Non-codel			51.54
CGGA_1147	Primary	A	WHO II	Male	36	7.74247	0	0	1	Mutant	Non-codel			161.76
CGGA_42	Primary	A	WHO II	Male	38	7.7589	1	1	1	Mutant	Codel			120.23
CGGA_1132	Recurrent	rAO	WHO III	Female	33	7.8411	0	1	1	Mutant	Codel			86.26
CGGA_1131	Primary	AA	WHO III	Female	46	7.8411	0	1	1	Mutant	Non-codel			40.13
CGGA_1121	Recurrent	rAA	WHO III	Female	29	7.91507	0	1	1	Mutant	Non-codel			132.92
CGGA_890	Primary	AA	WHO III	Male	39	8.16986	1	1	1	Mutant	Non-codel			132.29
CGGA_846	Recurrent	rA	WHO II	Female	39	8.19452	0	0	1	Wildtype	Non-codel			64.7
CGGA_320	Primary	O	WHO II	Male	31	8.23288	1	1	1	Mutant	Codel			161.32
CGGA_1065	Primary	O	WHO II	Female	48	8.28219	0	1	1	Mutant	Codel			71.18
CGGA_1030	Primary	A	WHO II	Female	40	8.9726	0	1	1	Mutant	Non-codel			69.41
CGGA_707	Primary	O	WHO II	Female	39	9.03836	1	1	1	Mutant	Codel			133.63
CGGA_1012	Recurrent	rO	WHO II	Male	45	9.33425	0	1	1	Mutant	Non-codel			138.93
CGGA_1003	Primary	O	WHO II	Female	47	9.39178	0	0	1	Mutant	Codel			73.98
CGGA_889	Primary	A	WHO II	Male	23	9.89863	0	1	1	Mutant	Non-codel			92.5
CGGA_724	Recurrent	rA	WHO II	Male	32	10.4575	0	0	0	Mutant	Non-codel			82.53
CGGA_663	Primary	A	WHO II	Female	29	10.6301	0	1	0	Mutant	Non-codel			107.56
CGGA_265	Recurrent	rA	WHO II	Male	43	10.8466	0	1	1	Mutant	Non-codel			89.62
CGGA_503	Primary	A	WHO II	Male	51	11.189	0	1	1	Mutant	Non-codel			91.96
CGGA_369	Recurrent	rA	WHO II	Male	33	11.7014	0	1	0	Mutant	Non-codel			55.38
CGGA_290	Primary	O	WHO II	Female	37	12.0274	0	1	0	Mutant	Codel			86.4
CGGA_106	Recurrent	rA	WHO II	Male	30	12.8685	0	0	1	Wildtype	Non-codel			61.23
CGGA_420	Recurrent	rAO	WHO III	Female	39	3514	0	1	1	Mutant	Codel			22.14

## Sheet: LGG OS<7
CGGA_ID	PRS_type	Histology	Grade	Gender	Age	OS (years)	Censor	Radio_status	Chemo_status	IDH_mutation_status	1p19q_codeletion_status			PSAT1	PSAT1 expression
CGGA_1579	Primary	A	WHO II	Male	37	5.52877	0	0	0	Wildtype	Non-codel			14.53	0
CGGA_1588	Primary	AA	WHO III	Female	24	5.48767	0	0	0	Wildtype	Non-codel			14.8	0
CGGA_1649	Primary	O	WHO II	Male	36	5.05205	0	1	1	Mutant	Codel			16.62	0
CGGA_1660	Primary	A	WHO II	Male	41	1.1863	0	1	1	Wildtype	Codel			20.17	0
CGGA_1383	Recurrent	rAA	WHO III	Female	47	2.42192	0	1	NA	Mutant	Codel			21.81	0
CGGA_1875	Primary	A	WHO II	Female	22	3.2274	0	1	1	Wildtype	Non-codel			22.93	0
CGGA_135	Primary	AA	WHO III	Female	41	5.27123	1	1	0	Wildtype	Non-codel			27.83	0
CGGA_P311	Recurrent	rA	WHO II	Male	36	2.42192	0	NA	NA	Mutant	Non-codel			28.54	0
CGGA_1642	Primary	A	WHO II	Male	48	5.16438	0	1	0	Mutant	Non-codel			32.33	0
CGGA_P269	Recurrent	rAO	WHO III	Female	47	1.4	1	1	1	Wildtype	Codel			33.32	0
CGGA_P446	Recurrent	rAO	WHO III	Female	47	1.76986	0	1	1	Mutant	Codel			34.13	0
CGGA_1407	Primary	AO	WHO III	Female	29	6.41096	0	0	1	Mutant	Codel			34.96	0
CGGA_1679	Primary	AO	WHO III	Female	52	4.83836	0	1	1	Mutant	Codel			35.62	0
CGGA_1048	Primary	A	WHO II	Female	27	1.92603	0	0	1	Wildtype	Non-codel			36.95	0
CGGA_406	Recurrent	rAA	WHO III	Female	24	0.246575	1	0	0	Mutant	Non-codel			37.86	0
CGGA_P314	Recurrent	rAO	WHO III	Female	34	2.39726	0	0	0	Mutant	Codel			38.46	0
CGGA_1623	Primary	AA	WHO III	Female	16	5.27945	0	1	0	Wildtype	Non-codel			38.86	0
CGGA_1533	Recurrent	rAA	WHO III	Female	61	3.33425	1	1	1	Wildtype	Non-codel			39.3	0
CGGA_D50	Recurrent	rO	WHO II	Male	30	2.14247	1	0	0	Mutant	Codel			39.63	0
CGGA_1786	Recurrent	rAO	WHO III	Female	54	3.93699	0	1	1	Mutant	Codel			39.67	0
CGGA_279	Recurrent	rAA	WHO III	Female	49	3.6	1	1	1	Mutant	Non-codel			40.02	0
CGGA_1148	Primary	A	WHO II	Male	37	1.63288	1	1	1	Mutant	Non-codel			40.93	0
CGGA_P421	Recurrent	rAA	WHO III	Male	26	0.843836	1	NA	NA	Mutant	Non-codel			41.02	0
CGGA_799	Recurrent	rAO	WHO III	Male	53	5.11781	1	1	1	Mutant	Codel			41.02	0
CGGA_1497	Primary	AA	WHO III	Female	24	3.2274	1	1	1	Mutant	Non-codel			42.41	0
CGGA_1416	Primary	AO	WHO III	Male	42	5.29589	1	0	0	Mutant	Codel			42.47	0
CGGA_862	Recurrent	rA	WHO II	Male	30	2.86575	0	0	NA	Mutant	Non-codel			42.57	0
CGGA_1141	Primary	AA	WHO III	Male	65	1.18356	1	NA	NA	Wildtype	Non-codel			42.69	0
CGGA_1557	Primary	AO	WHO III	Male	47	5.60822	0	1	1	Mutant	Codel			42.93	0
CGGA_P121	Primary	A	WHO II	Male	39	3.40822	0	1	0	Wildtype	Non-codel			43.26	0
CGGA_P298	Recurrent	rAO	WHO III	Female	50	1.73699	0	1	0	Mutant	Codel			43.8	0
CGGA_1454	Primary	A	WHO II	Female	42	6.23014	0	1	0	Wildtype	Non-codel			43.99	0
CGGA_P30	Primary	A	WHO II	Male	48	1.10685	1	1	1	Wildtype	Non-codel			44	0
CGGA_336	Recurrent	rAO	WHO III	Female	57	6.98356	1	1	1	Mutant	Codel			44.36	0
CGGA_1390	Recurrent	rAA	WHO III	Male	50	5.61644	0	1	1	Mutant	Non-codel			44.55	0
CGGA_D19	Recurrent	rO	WHO II	Female	64	0.813699	1	1	1	Mutant	Codel			44.61	0
CGGA_P346	Recurrent	rA	WHO II	Male	42	1.43014	0	NA	NA	Mutant	Non-codel			44.96	0
CGGA_2129	Recurrent	rAA	WHO III	Male	48	1.20274	0	0	0	Mutant	Non-codel			46.23	0
CGGA_703	Recurrent	rAO	WHO III	Female	31	3.71233	1	1	1	Mutant	Non-codel			46.54	0
CGGA_1458	Recurrent	rAO	WHO III	Female	54	0.347945	1	1	1	Mutant	Codel			46.55	0
CGGA_474	Primary	AO	WHO III	Male	NA	5.5589	0	1	1	Wildtype	Non-codel			46.67	0
CGGA_1675	Primary	AA	WHO III	Male	38	4.86027	0	1	1	Mutant	Non-codel			46.72	0
CGGA_881	Recurrent	rAA	WHO III	Female	23	0.690411	1	1	1	Wildtype	Non-codel			46.74	0
CGGA_P31	Primary	A	WHO II	Male	42	4.14795	0	0	1	Wildtype	Non-codel			46.77	0
CGGA_1566	Primary	AO	WHO III	Female	43	5.58904	0	1	1	Mutant	Codel			47.18	0
CGGA_P364	Recurrent	rAA	WHO III	Female	41	1.35616	1	1	NA	Mutant	Non-codel			50.33	0
CGGA_457	Recurrent	rAA	WHO III	Male	32	0.205479	1	0	0	Mutant	Non-codel			51.75	0
CGGA_1155	Primary	AA	WHO III	Male	43	3.76164	1	1	1	Mutant	Codel			51.91	0
CGGA_1144	Primary	AA	WHO III	Female	39	6.86301	0	1	1	Wildtype	Non-codel			52.36	0
CGGA_1716	Recurrent	rAA	WHO III	Male	38	2.60548	1	1	1	Mutant	Non-codel			52.57	0
CGGA_P356	Recurrent	rA	WHO II	Female	22	1.5589	1	NA	NA	Mutant	Non-codel			52.77	0
CGGA_1575	Recurrent	rAA	WHO III	Male	37	0.353425	1	1	0	Mutant	Non-codel			52.85	0
CGGA_1051	Primary	A	WHO II	Male	47	2.29589	1	NA	NA	Wildtype	Codel			53.87	0
CGGA_P5	Recurrent	rAA	WHO III	Female	45	1.03562	1	1	1	Mutant	Non-codel			54	0
CGGA_1809	Primary	AO	WHO III	Male	27	0.939726	1	1	1	Wildtype	Non-codel			54.04	0
CGGA_1589	Recurrent	rA	WHO II	Male	49	0.936986	1	1	1	Wildtype	Non-codel			54.06	0
CGGA_P337	Recurrent	rAO	WHO III	Female	61	1.88767	1	NA	NA	Mutant	Codel			54.13	0
CGGA_1882	Primary	AO	WHO III	Male	33	3.16438	0	0	0	Mutant	Codel			54.36	0
CGGA_1906	Recurrent	rAA	WHO III	Male	57	2.88767	1	1	1	Mutant	Non-codel			54.5	0
CGGA_1510	Recurrent	rAA	WHO III	Male	40	0.742466	1	1	1	Mutant	Non-codel			55.55	0
CGGA_1389	Primary	AO	WHO III	Female	67	4.5726	1	1	0	Mutant	Codel			56.26	0
CGGA_1057	Primary	A	WHO II	Female	57	4.24384	1	1	1	Wildtype	Non-codel			57.16	0
CGGA_1356	Recurrent	rAA	WHO III	Male	52	2.59726	1	0	1	Mutant	Non-codel			57.4	0
CGGA_1554	Recurrent	rAO	WHO III	Male	34	2.25753	1	1	1	Mutant	Codel			57.89	0
CGGA_1608	Recurrent	rAA	WHO III	Male	38	5.35068	0	1	0	Mutant	Non-codel			58.64	0
CGGA_1518	Primary	AA	WHO III	Female	19	1.12603	1	1	1	Wildtype	Non-codel			58.7	0
CGGA_887	Recurrent	rAO	WHO III	Male	25	2.76986	0	0	NA	Wildtype	Non-codel			58.73	0
CGGA_1369	Primary	AO	WHO III	Female	37	0.986301	0	1	1	Mutant	Non-codel			58.96	0
CGGA_867	Recurrent	rAA	WHO III	Female	40	1.00548	1	0	0	Mutant	Non-codel			60.51	0
CGGA_763	Recurrent	rAA	WHO III	Male	52	0.873973	0	1	0	Wildtype	Non-codel			60.52	0
CGGA_1651	Recurrent	rA	WHO II	Female	44	2.30685	1	1	1	Mutant	Non-codel			60.61	0
CGGA_P131	Primary	AO	WHO III	Female	45	3.37808	0	1	1	Mutant	Codel			60.61	0
CGGA_1680	Primary	AA	WHO III	Male	45	1.63288	1	1	1	Mutant	Non-codel			60.67	0
CGGA_1863	Recurrent	rAO	WHO III	Female	50	3.32603	0	1	1	Mutant	Codel			60.69	0
CGGA_1598	Primary	AA	WHO III	Male	31	1.54521	1	1	1	Wildtype	Non-codel			60.78	0
CGGA_619	Recurrent	rA	WHO II	Male	40	1.50685	1	1	0	Wildtype	Non-codel			60.81	0
CGGA_P437	Primary	AO	WHO III	Female	47	1.8137	0	1	NA	Mutant	Codel			61.17	0
CGGA_1185	Recurrent	rAA	WHO III	Female	50	2.00274	1	1	1	Wildtype	Non-codel			62.74	0
CGGA_P461	Recurrent	rAA	WHO III	Male	28	1.71507	0	NA	NA	Mutant	Non-codel			62.89	0
CGGA_P510	Recurrent	rAO	WHO III	Male	42	1.50411	0	NA	NA	Mutant	Non-codel			63.12	0
CGGA_362	Recurrent	rA	WHO II	Female	39	4.60274	0	0	NA	Mutant	Codel			63.31	0
CGGA_1184	Recurrent	rAA	WHO III	Male	46	0.427397	1	1	1	Mutant	Non-codel			63.74	0
CGGA_1435	Primary	AA	WHO III	Female	46	4.53973	1	1	0	Mutant	Non-codel			63.87	0
CGGA_1587	Primary	AA	WHO III	Female	30	2.05479	1	0	0	Mutant	Non-codel			63.9	0
CGGA_1725	Primary	AO	WHO III	Female	33	4.4	0	1	1	Mutant	Codel			63.92	0
CGGA_1273	Recurrent	rAA	WHO III	Male	64	6.67945	0	1	1	Mutant	Non-codel			64.11	0
CGGA_288	Recurrent	rO	WHO II	Male	49	2.89589	1	1	0	Mutant	Codel			64.46	0
CGGA_1437	Recurrent	rAA	WHO III	Male	48	2.8411	1	1	1	Wildtype	Non-codel			65.06	0
CGGA_810	Recurrent	rAO	WHO III	Male	20	1.50959	1	1	1	Wildtype	Non-codel			65.62	0
CGGA_1157	Primary	A	WHO II	Male	64	1.99178	1	1	1	Wildtype	Non-codel			66.74	0
CGGA_1829	Primary	A	WHO II	Male	23	2.19452	0	0	0	Wildtype	Non-codel			66.96	0
CGGA_108	Recurrent	rAA	WHO III	Male	44	1.00274	1	1	1	Wildtype	Non-codel			66.99	0
CGGA_2002	Recurrent	rA	WHO II	Male	40	1.56712	1	1	1	Mutant	Non-codel			67	0
CGGA_1701	Primary	AO	WHO III	Male	44	4.64658	0	1	1	Mutant	Codel			67.72	0
CGGA_P358	Recurrent	rA	WHO II	Male	44	2.2137	0	NA	1	Mutant	Non-codel			67.76	0
CGGA_107	Recurrent	rAA	WHO III	Female	38	5.90685	1	0	0	Wildtype	Non-codel			67.89	0
CGGA_1760	Recurrent	rA	WHO II	Male	51	1.25753	1	1	1	Wildtype	Non-codel			68.65	0
CGGA_1731	Primary	AA	WHO III	Female	45	4.3726	0	1	1	Mutant	Non-codel			68.8	0
CGGA_358	Recurrent	rAA	WHO III	Female	30	0.334247	1	0	0	Mutant	Non-codel			69.62	0
CGGA_1700	Primary	AO	WHO III	Male	49	4.64658	0	1	1	Mutant	Codel			69.72	0
CGGA_P113	Primary	A	WHO II	Male	32	3.67123	0	1	0	Wildtype	Non-codel			69.84	0
CGGA_1655	Primary	A	WHO II	Male	48	3.31233	0	1	0	Mutant	Non-codel			70.21	0
CGGA_1504	Primary	AA	WHO III	Female	44	5.96712	0	1	1	Mutant	Non-codel			70.25	0
CGGA_1671	Primary	AA	WHO III	Female	26	4.89863	0	1	1	Mutant	Non-codel			70.41	0
CGGA_1018	Recurrent	rO	WHO II	Male	50	6.92329	1	1	1	Mutant	Codel			70.56	0
CGGA_P286	Recurrent	rO	WHO II	Female	57	1.80274	0	NA	NA	Mutant	Codel			70.58	0
CGGA_1359	Recurrent	rAA	WHO III	Male	21	0.939726	1	1	1	Wildtype	Non-codel			70.77	0
CGGA_1664	Primary	O	WHO II	Female	40	4.1863	1	1	0	Mutant	Non-codel			71.08	0
CGGA_P98	Recurrent	rAA	WHO III	Male	44	0.868493	1	1	1	Mutant	Non-codel			71.3	0
CGGA_P110	Primary	AO	WHO III	Female	56	2.19178	1	1	1	Wildtype	Non-codel			72.1	0
CGGA_1443	Recurrent	rA	WHO II	Male	41	6.25753	0	1	NA	Wildtype	Non-codel			72.68	0
CGGA_1607	Recurrent	rO	WHO II	Female	35	3.65205	1	1	1	Mutant	Codel			72.95	0
CGGA_P159	Primary	AA	WHO III	Male	59	0.578082	1	0	0	Wildtype	Non-codel			73.36	0
CGGA_P183	Primary	AO	WHO III	Male	58	3.15068	0	1	1	Mutant	Codel			73.41	0
CGGA_1459	Recurrent	rAA	WHO III	Male	55	1.37808	1	1	1	Wildtype	Non-codel			74.34	0
CGGA_492	Recurrent	rAA	WHO III	Male	27	1.7863	0	1	1	Wildtype	Non-codel			74.54	0
CGGA_P568	Recurrent	rAO	WHO III	Female	23	0.59726	1	0	0	Mutant	Codel			74.56	0
CGGA_1502	Primary	O	WHO II	Female	27	5.9863	0	0	0	Mutant	Codel			74.74	0
CGGA_888	Recurrent	rAO	WHO III	Male	29	1.83288	1	1	1	Mutant	Codel			75.01	0
CGGA_1723	Primary	AO	WHO III	Female	39	4.4	0	1	1	Mutant	Codel			75.01	0
CGGA_1645	Primary	AA	WHO III	Male	59	5.08767	0	1	1	Mutant	Non-codel			75.03	0
CGGA_1567	Primary	AO	WHO III	Female	48	2.30137	1	1	1	Mutant	Non-codel			75.35	0
CGGA_P147	Primary	A	WHO II	Male	52	2.36438	1	1	0	Mutant	Non-codel			75.81	0
CGGA_1771	Recurrent	rAA	WHO III	Male	38	2.92603	1	1	1	Mutant	Non-codel			76.05	0
CGGA_P21	Primary	A	WHO II	Male	25	4.25479	0	1	1	Mutant	Non-codel			76.05	0
CGGA_P108	Primary	AA	WHO III	Female	30	3.49589	0	1	1	Wildtype	Non-codel			76.49	0
CGGA_1592	Recurrent	rAO	WHO III	Male	37	4.35068	1	1	1	Mutant	Codel			77.37	0
CGGA_1662	Primary	O	WHO II	Female	55	4.09041	0	1	0	Mutant	Codel			77.43	0
CGGA_2121	Recurrent	rA	WHO II	Female	41	0.947945	1	1	1	Mutant	Non-codel			77.88	0
CGGA_1014	Primary	A	WHO II	Male	42	0.720548	1	0	1	Wildtype	Non-codel			78.51	0
CGGA_901	Primary	AA	WHO III	Male	40	2.54521	1	NA	1	Mutant	Non-codel			78.88	0
CGGA_28	Primary	A	WHO II	Male	25	3.02192	1	1	0	Mutant	Codel			79.3	0
CGGA_1715	Primary	O	WHO II	Female	12	4.52877	0	0	0	Wildtype	Non-codel			79.36	0
CGGA_1739	Recurrent	rAA	WHO III	Male	45	1.41096	1	1	1	Mutant	Non-codel			79.64	0
CGGA_1994	Recurrent	rAO	WHO III	Female	32	2.36164	0	NA	NA	Mutant	Non-codel			79.8	0
CGGA_1737	Primary	AO	WHO III	Male	33	4.30685	0	1	1	Mutant	Codel			81.04	0
CGGA_P315	Recurrent	rA	WHO II	Female	47	1.23562	1	1	0	Mutant	Non-codel			81.15	0
CGGA_1345	Primary	O	WHO II	Male	56	6.67671	0	1	0	Mutant	Codel			81.78	0
CGGA_1334	Primary	A	WHO II	Female	33	0.4	1	1	1	Wildtype	Non-codel			81.87	0
CGGA_1318	Primary	A	WHO II	Male	39	4.10137	0	1	0	Mutant	Non-codel			81.92	0
CGGA_1286	Primary	O	WHO II	Female	52	6.89863	0	1	1	Mutant	Codel			82.35	0
CGGA_2079	Recurrent	rAO	WHO III	Male	45	1.56986	0	1	1	Mutant	Codel			83	0
CGGA_882	Recurrent	rAA	WHO III	Male	30	2.76164	0	1	0	Mutant	Non-codel			83.55	0
CGGA_1002	Primary	AA	WHO III	Female	43	0.835616	1	1	1	Wildtype	Non-codel			84.14	0
CGGA_652	Recurrent	rAA	WHO III	Male	42	1.30411	1	1	1	Mutant	Non-codel			84.41	0
CGGA_1126	Primary	AA	WHO III	Male	44	2.14795	1	1	1	Mutant	Non-codel			84.8	0
CGGA_1670	Recurrent	rAA	WHO III	Female	30	1	1	1	1	Wildtype	Non-codel			85.19	0
CGGA_P604	Recurrent	rAA	WHO III	Female	15	0.717808	1	0	0	Wildtype	Non-codel			86.01	0
CGGA_507	Recurrent	rAA	WHO III	Female	53	0.827397	1	0	1	Mutant	Non-codel			86.95	0
CGGA_P633	Recurrent	rAA	WHO III	Female	40	0.89589	0	1	1	Mutant	Non-codel			88.16	0
CGGA_1688	Recurrent	rAA	WHO III	Female	51	0.139726	1	1	1	Wildtype	Non-codel			88.17	0
CGGA_1743	Primary	AA	WHO III	Female	47	3.72877	1	0	0	Mutant	Non-codel			88.42	0
CGGA_P308	Recurrent	rAA	WHO III	Male	38	1.54247	1	1	1	Mutant	Non-codel			88.82	0
CGGA_2013	Recurrent	rA	WHO II	Male	41	0.380822	1	1	NA	Mutant	Codel			89.56	0
CGGA_1513	Recurrent	rAO	WHO III	Female	36	5.89315	0	1	1	Mutant	Codel			91.42	0
CGGA_P438	Recurrent	rAO	WHO III	Male	41	1.8137	0	NA	NA	Mutant	Codel			91.64	0
CGGA_861	Primary	AA	WHO III	Male	29	2.44658	1	0	0	Wildtype	Non-codel			91.87	0
CGGA_705	Primary	AA	WHO III	Male	41	4.12877	1	1	0	Mutant	Non-codel			92.94	0
CGGA_1553	Recurrent	rAA	WHO III	Male	30	1.47945	1	1	1	Mutant	Non-codel			93.08	0
CGGA_P319	Recurrent	rAA	WHO III	Male	37	2.37808	0	1	NA	Mutant	Non-codel			93.34	1
CGGA_P338	Recurrent	rO	WHO II	Male	51	2.29589	0	1	NA	Wildtype	Non-codel			93.5	1
CGGA_1620	Primary	AO	WHO III	Male	51	5.29315	0	1	1	Mutant	Codel			93.53	1
CGGA_1686	Primary	AA	WHO III	Male	27	2.0411	1	0	1	Wildtype	Non-codel			93.65	1
CGGA_P177	Primary	A	WHO II	Male	43	2.9589	0	1	0	Wildtype	Non-codel			93.93	1
CGGA_883	Recurrent	rA	WHO II	Female	39	2.78356	0	0	NA	Mutant	Non-codel			94.18	1
CGGA_1569	Primary	AA	WHO III	Female	27	3.85205	0	0	0	Wildtype	Codel			94.62	1
CGGA_P399	Recurrent	rO	WHO II	Female	41	2.00548	0	NA	NA	Mutant	Codel			94.88	1
CGGA_621	Recurrent	rAA	WHO III	Male	40	3.69041	0	1	1	Mutant	Non-codel			95.28	1
CGGA_1517	Primary	O	WHO II	Male	42	5.89041	0	1	0	Mutant	Codel			95.33	1
CGGA_1066	Primary	A	WHO II	Female	34	1.98082	1	1	0	Mutant	Non-codel			95.52	1
CGGA_1434	Recurrent	rAA	WHO III	Male	61	0.183562	1	1	1	Wildtype	Non-codel			95.86	1
CGGA_1591	Recurrent	rAA	WHO III	Male	54	3.10411	1	1	1	Mutant	Non-codel			95.92	1
CGGA_780	Recurrent	rAO	WHO III	Female	64	2.52877	1	0	1	Wildtype	Non-codel			97.07	1
CGGA_1223	Primary	AA	WHO III	Male	42	1.86849	1	1	1	Wildtype	Non-codel			97.15	1
CGGA_1319	Primary	AO	WHO III	Female	42	6.77534	0	1	1	Wildtype	Non-codel			97.64	1
CGGA_P468	Primary	AO	WHO III	Female	42	1.67397	0	NA	NA	Mutant	Codel			97.72	1
CGGA_P483	Recurrent	rAA	WHO III	Male	41	0.819178	1	NA	NA	Wildtype	Non-codel			97.85	1
CGGA_1528	Primary	O	WHO II	Female	27	5.8	0	1	0	Mutant	Codel			97.89	1
CGGA_P20	Primary	A	WHO II	Female	58	4.25753	0	1	0	Mutant	Non-codel			97.91	1
CGGA_1695	Recurrent	rAA	WHO III	Male	45	4.69589	0	1	1	Mutant	Non-codel			98.21	1
CGGA_1880	Recurrent	rAA	WHO III	Female	37	3.2	0	0	0	Mutant	Non-codel			98.58	1
CGGA_P594	Recurrent	rAA	WHO III	Male	40	0.230137	1	NA	NA	Wildtype	Non-codel			98.75	1
CGGA_1524	Recurrent	rAO	WHO III	Male	36	2.75068	1	1	1	Mutant	Codel			98.86	1
CGGA_P492	Recurrent	rO	WHO II	Female	44	1.57534	0	NA	NA	Mutant	Codel			99.04	1
CGGA_1508	Primary	AA	WHO III	Male	39	2.87397	1	0	0	Mutant	Non-codel			99.86	1
CGGA_P439	Recurrent	rA	WHO II	Male	45	1.81096	0	1	1	Mutant	Non-codel			99.98	1
CGGA_P86	Primary	O	WHO II	Female	34	3.63288	0	1	0	Mutant	Codel			100.13	1
CGGA_1087	Primary	O	WHO II	Female	36	1.92055	0	0	1	Mutant	Codel			100.28	1
CGGA_1108	Primary	AA	WHO III	Female	39	1.87397	1	1	1	Wildtype	Non-codel			100.76	1
CGGA_1902	Primary	A	WHO II	Male	33	3.02192	0	0	0	Mutant	Non-codel			100.84	1
CGGA_1862	Primary	AA	WHO III	Male	40	0.30137	1	1	1	Wildtype	Non-codel			101.34	1
CGGA_1673	Primary	A	WHO II	Female	23	4.87945	0	0	0	Mutant	Non-codel			102.37	1
CGGA_P11	Primary	A	WHO II	Female	38	1.1863	0	NA	NA	Mutant	Non-codel			104.34	1
CGGA_625	Recurrent	rAO	WHO III	Female	33	6.75342	1	0	0	Mutant	Codel			104.6	1
CGGA_1619	Primary	AA	WHO III	Male	44	2.09863	1	1	1	Mutant	Non-codel			105.39	1
CGGA_720	Recurrent	rA	WHO II	Female	46	3.44658	1	1	0	Mutant	Non-codel			105.52	1
CGGA_1738	Primary	AA	WHO III	Male	49	1.28493	1	1	1	Wildtype	Non-codel			106.06	1
CGGA_P144	Primary	AA	WHO III	Male	44	3.27671	0	1	1	Mutant	Non-codel			106.18	1
CGGA_P520	Recurrent	rAO	WHO III	Female	44	1.4274	0	NA	NA	Mutant	Codel			106.7	1
CGGA_P328	Recurrent	rAA	WHO III	Female	54	1.58904	1	1	NA	Mutant	Non-codel			107.99	1
CGGA_1618	Primary	AA	WHO III	Male	31	5.31233	0	1	1	Mutant	Non-codel			108.77	1
CGGA_1321	Primary	AA	WHO III	Male	46	1.92329	1	1	1	Mutant	Non-codel			109.25	1
CGGA_1562	Primary	AO	WHO III	Male	51	5.60274	0	1	0	Mutant	Codel			109.63	1
CGGA_1854	Primary	AA	WHO III	Male	36	3.4137	0	1	1	Mutant	Non-codel			109.87	1
CGGA_1417	Primary	AO	WHO III	Male	56	6.38904	0	1	1	Mutant	Codel			111.1	1
CGGA_852	Primary	AA	WHO III	Male	40	0.463014	1	1	0	Wildtype	Non-codel			111.16	1
CGGA_1232	Primary	AA	WHO III	Male	39	5.66301	1	1	1	Mutant	Non-codel			112.49	1
CGGA_1269	Primary	AO	WHO III	Female	35	6.94521	0	0	1	Mutant	Codel			113.03	1
CGGA_P279	Recurrent	rAO	WHO III	Female	47	2.66301	0	1	1	Mutant	Codel			113.09	1
CGGA_1226	Primary	A	WHO II	Female	33	1.83562	1	1	1	Wildtype	Non-codel			113.36	1
CGGA_1614	Recurrent	rAA	WHO III	Male	51	2.95616	1	1	1	Mutant	Non-codel			115.64	1
CGGA_P416	Recurrent	rAO	WHO III	Male	29	1.94247	0	NA	NA	Mutant	Codel			115.73	1
CGGA_1667	Primary	AO	WHO III	Female	40	4.93151	0	1	1	Mutant	Codel			116.38	1
CGGA_1606	Primary	AA	WHO III	Female	28	1.29041	1	1	1	Wildtype	Non-codel			116.68	1
CGGA_2006	Recurrent	rAA	WHO III	Male	43	1.71507	1	1	1	Mutant	Non-codel			117.5	1
CGGA_1703	Primary	A	WHO II	Female	30	4.36164	0	1	1	Mutant	Non-codel			117.63	1
CGGA_2046	Recurrent	rAA	WHO III	Male	46	0.687671	1	1	1	Mutant	Non-codel			117.93	1
CGGA_482	Primary	O	WHO II	Male	45	6.87945	1	1	1	Mutant	Codel			118.01	1
CGGA_194	Recurrent	rAO	WHO III	Female	43	6.31233	1	1	0	Mutant	Codel			118.1	1
CGGA_1181	Primary	A	WHO II	Male	36	0.871233	0	1	1	Mutant	Non-codel			118.62	1
CGGA_1212	Primary	AA	WHO III	Male	31	6.27945	1	1	1	Mutant	Non-codel			119.11	1
CGGA_P163	Recurrent	rAO	WHO III	Female	45	2.34247	1	1	1	Mutant	Non-codel			120.17	1
CGGA_1552	Primary	AO	WHO III	Male	39	5.62192	0	1	1	Mutant	Codel			120.24	1
CGGA_1404	Primary	AO	WHO III	Female	56	6.44658	0	1	0	Mutant	Codel			120.35	1
CGGA_103	Primary	AA	WHO III	Male	56	3.25479	1	1	0	Mutant	Non-codel			121.49	1
CGGA_P17	Primary	AO	WHO III	Male	30	4.27671	0	1	1	Mutant	Codel			121.65	1
CGGA_1339	Primary	O	WHO II	Male	41	6.69589	0	0	1	Mutant	Codel			122.01	1
CGGA_1544	Primary	AA	WHO III	Female	38	0.569863	1	0	0	Mutant	Non-codel			122.34	1
CGGA_P151	Primary	A	WHO II	Female	46	3.33973	0	1	1	Mutant	Non-codel			122.63	1
CGGA_1563	Primary	A	WHO II	Female	32	5.59726	0	1	0	Wildtype	Non-codel			123.37	1
CGGA_P132	Primary	O	WHO II	Male	42	3.39726	0	1	0	Mutant	Codel			126.12	1
CGGA_1335	Primary	O	WHO II	Female	43	6.71507	0	0	1	Mutant	Codel			126.56	1
CGGA_863	Primary	A	WHO II	Female	42	5.67945	1	1	0	Wildtype	Non-codel			128.21	1
CGGA_1718	Primary	AA	WHO III	Female	37	4.4274	0	1	1	Mutant	Non-codel			128.32	1
CGGA_D28	Primary	AA	WHO III	Male	25	2.35616	1	1	0	Mutant	Non-codel			129.51	1
CGGA_1413	Primary	AO	WHO III	Male	35	6.40822	0	1	1	Mutant	Codel			129.56	1
CGGA_1264	Primary	AO	WHO III	Female	37	6.96164	0	0	1	Mutant	Codel			130.05	1
CGGA_P145	Primary	A	WHO II	Male	53	0.843836	1	1	0	Mutant	Non-codel			130.06	1
CGGA_721	Primary	A	WHO II	Male	45	6.99178	1	1	1	Mutant	Non-codel			130.76	1
CGGA_P306	Recurrent	rO	WHO II	Male	49	2.45205	0	1	NA	Mutant	Codel			131.76	1
CGGA_1097	Primary	A	WHO II	Male	30	3.77534	1	1	1	Wildtype	Non-codel			132.9	1
CGGA_1305	Primary	AA	WHO III	Male	43	6.83014	0	1	1	Mutant	Non-codel			134.11	1
CGGA_1178	Recurrent	rAA	WHO III	Male	41	1.15616	1	1	1	Mutant	Non-codel			134.17	1
CGGA_P103	Primary	O	WHO II	Male	34	3.51507	0	1	0	Mutant	Codel			134.26	1
CGGA_112	Primary	A	WHO II	Male	17	4.20274	1	1	1	Mutant	Non-codel			135.51	1
CGGA_P176	Primary	O	WHO II	Female	32	2.20274	0	1	0	Mutant	Codel			136.66	1
CGGA_730	Recurrent	rO	WHO II	Female	51	5.80274	1	1	0	Mutant	Codel			137.18	1
CGGA_P181	Primary	AA	WHO III	Female	21	0.652055	1	NA	NA	Wildtype	Non-codel			137.56	1
CGGA_P128	Primary	A	WHO II	Male	41	3.35068	0	1	0	Mutant	Non-codel			137.86	1
CGGA_P13	Primary	O	WHO II	Female	40	4.29863	0	0	0	Mutant	Codel			138.19	1
CGGA_1565	Primary	AA	WHO III	Female	23	3.88219	0	0	0	Mutant	Non-codel			138.47	1
CGGA_1295	Recurrent	rAA	WHO III	Male	40	0.849315	1	1	1	Mutant	Non-codel			140.47	1
CGGA_1431	Primary	AA	WHO III	Male	48	5.61096	1	1	1	Mutant	Non-codel			141.04	1
CGGA_1195	Primary	AA	WHO III	Male	43	1.30411	1	0	0	Mutant	Non-codel			141.19	1
CGGA_1527	Primary	AA	WHO III	Male	47	4.69589	1	1	1	Mutant	Non-codel			142.59	1
CGGA_P326	Recurrent	rAA	WHO III	Female	48	2.33973	0	0	0	Mutant	Non-codel			142.9	1
CGGA_1471	Primary	A	WHO II	Male	45	6.16164	0	1	1	Mutant	Non-codel			143.28	1
CGGA_1398	Recurrent	rAA	WHO III	Male	43	1.51781	1	1	1	Mutant	Non-codel			143.42	1
CGGA_1704	Primary	A	WHO II	Female	32	4.6137	0	1	0	Wildtype	Non-codel			144.49	1
CGGA_1627	Primary	AA	WHO III	Male	37	5.26301	0	1	1	Mutant	Non-codel			144.54	1
CGGA_P179	Primary	A	WHO II	Female	53	2.99178	0	1	1	Mutant	Non-codel			145.27	1
CGGA_P122	Recurrent	rO	WHO II	Male	43	3.49041	0	1	1	Mutant	Codel			146.44	1
CGGA_1669	Primary	AA	WHO III	Female	44	0.380822	1	0	0	Wildtype	Non-codel			149.06	1
CGGA_P27	Primary	A	WHO II	Female	37	1.13151	0	1	0	Mutant	Non-codel			149.14	1
CGGA_P392	Recurrent	rA	WHO II	Male	35	2.03014	0	0	1	Mutant	Codel			150.15	1
CGGA_1685	Recurrent	rAA	WHO III	Male	33	0.616438	1	1	1	Mutant	Non-codel			152.69	1
CGGA_1536	Primary	A	WHO II	Male	53	2.30137	1	0	0	Mutant	Non-codel			153.46	1
CGGA_P508	Recurrent	rAA	WHO III	Male	40	1.52055	0	NA	NA	Mutant	Non-codel			153.78	1
CGGA_P155	Primary	A	WHO II	Male	50	3.07123	0	1	0	Wildtype	Non-codel			154.13	1
CGGA_1850	Primary	A	WHO II	Male	29	2.05479	0	0	1	Mutant	Non-codel			154.65	1
CGGA_521	Primary	AA	WHO III	Male	32	1.40822	1	1	1	Wildtype	Non-codel			156.86	1
CGGA_1169	Primary	AA	WHO III	Male	30	4.83562	1	1	1	Mutant	Non-codel			157.68	1
CGGA_1463	Primary	O	WHO II	Female	69	6.16986	0	1	0	Mutant	Codel			157.79	1
CGGA_1311	Recurrent	rAO	WHO III	Female	29	2.9589	1	1	1	Mutant	Codel			158.73	1
CGGA_P501	Recurrent	rA	WHO II	Male	27	1.54247	0	NA	NA	Mutant	Non-codel			159.59	1
CGGA_1621	Primary	A	WHO II	Female	48	5.29041	0	0	0	Mutant	Non-codel			160.48	1
CGGA_1401	Primary	AA	WHO III	Male	39	4.60274	1	1	1	Mutant	Non-codel			160.58	1
CGGA_P174	Primary	O	WHO II	Male	31	3.06849	0	1	1	Mutant	Codel			162.02	1
CGGA_P146	Recurrent	rA	WHO II	Male	31	0.942466	0	1	1	Mutant	Non-codel			162.08	1
CGGA_1300	Primary	AA	WHO III	Male	35	4.91233	1	1	1	Mutant	Non-codel			164.09	1
CGGA_2081	Recurrent	rAO	WHO III	Female	39	1.56438	0	1	0	Mutant	Codel			164.25	1
CGGA_P173	Primary	A	WHO II	Male	31	2.97534	0	1	0	Mutant	Non-codel			168.56	1
CGGA_1154	Recurrent	rAA	WHO III	Female	33	1.01096	1	NA	NA	Mutant	Non-codel			170.65	1
CGGA_1058	Recurrent	rA	WHO II	Male	34	2.72603	1	1	1	Mutant	Non-codel			170.79	1
CGGA_809	Primary	A	WHO II	Male	26	3.43014	1	1	1	Mutant	Non-codel			171.71	1
CGGA_P156	Primary	O	WHO II	Male	30	3.08493	0	0	0	Mutant	Codel			172.08	1
CGGA_1720	Primary	A	WHO II	Male	35	4.42192	0	1	1	Mutant	Non-codel			173.91	1
CGGA_P157	Primary	AA	WHO III	Female	55	1.28767	1	1	1	Wildtype	Non-codel			174.68	1
CGGA_1362	Primary	AA	WHO III	Female	64	6.61918	0	1	1	Wildtype	Non-codel			174.7	1
CGGA_1487	Recurrent	rAA	WHO III	Female	49	1.42466	1	1	1	Wildtype	Non-codel			175.8	1
CGGA_P93	Primary	A	WHO II	Female	45	3.58904	0	0	0	Mutant	Non-codel			176.42	1
CGGA_P422	Primary	O	WHO II	Female	41	2.00274	0	NA	NA	Mutant	Codel			177.3	1
CGGA_1526	Primary	AO	WHO III	Male	39	5.8137	0	1	1	Mutant	Codel			177.59	1
CGGA_1055	Primary	AA	WHO III	Male	43	4.4137	1	1	1	Mutant	Non-codel			179.43	1
CGGA_1689	Primary	A	WHO II	Male	45	4.76164	0	1	0	Mutant	Non-codel			180.74	1
CGGA_825	Recurrent	rAA	WHO III	Male	36	2.29041	1	1	1	Mutant	Non-codel			181.05	1
CGGA_1183	Primary	AA	WHO III	Female	25	1.11781	1	1	1	Wildtype	Non-codel			182.24	1
CGGA_P111	Primary	O	WHO II	Female	44	3.47945	0	1	0	Mutant	Codel			184.04	1
CGGA_P142	Primary	AO	WHO III	Male	45	3.27397	0	1	1	Mutant	Codel			184.23	1
CGGA_903	Primary	AA	WHO III	Female	27	3.9863	1	1	0	Mutant	Non-codel			184.66	1
CGGA_1516	Primary	O	WHO II	Male	46	5.89041	0	1	1	Mutant	Codel			186.57	1
CGGA_P83	Primary	A	WHO II	Female	28	3.64384	0	1	1	Mutant	Non-codel			187.37	1
CGGA_1377	Primary	AA	WHO III	Male	28	6.55342	0	1	1	Mutant	Non-codel			192.14	1
CGGA_P185	Recurrent	rAA	WHO III	Female	41	1.37534	1	1	1	Mutant	Non-codel			192.29	1
CGGA_P270	Recurrent	rA	WHO II	Male	33	0.882192	1	1	1	Mutant	Non-codel			195.21	1
CGGA_1361	Primary	O	WHO II	Male	40	6.61918	0	1	1	Mutant	Non-codel			198.15	1
CGGA_1440	Primary	O	WHO II	Female	29	6.27123	0	0	1	Mutant	Codel			209.02	1
CGGA_P84	Primary	A	WHO II	Female	40	3.63288	0	1	0	Mutant	Non-codel			214.67	1
CGGA_P18	Primary	AA	WHO III	Male	40	1.06027	1	0	1	Mutant	Non-codel			219.73	1
CGGA_1488	Primary	A	WHO II	Male	31	6.04384	0	0	0	Mutant	Non-codel			227.19	1
CGGA_1523	Primary	A	WHO II	Male	50	5.86575	0	1	1	Mutant	Non-codel			229.12	1
CGGA_P137	Primary	A	WHO II	Male	42	3.18904	0	1	1	Mutant	Non-codel			238.11	1
CGGA_P19	Primary	A	WHO II	Male	39	4.26027	0	1	0	Mutant	Non-codel			256.46	1
CGGA_P150	Primary	A	WHO II	Male	34	0.956164	0	1	0	Mutant	Non-codel			260.21	1
CGGA_P505	Recurrent	rA	WHO II	Male	34	1.53699	0	NA	NA	Mutant	Non-codel			261.83	1
CGGA_1580	Primary	AA	WHO III	Female	34	4.33151	1	1	1	Mutant	Non-codel			271.04	1
CGGA_P500	Recurrent	rO	WHO II	Female	34	1.55342	0	1	1	Mutant	Codel			274.44	1
CGGA_P388	Recurrent	rAA	WHO III	Female	37	0.80274	1	NA	NA	Mutant	Non-codel			306.79	1
